# Supplementary material for: The relationship between physical activity and depression in college students: the parallel mediating role of mindfulness and life satisfaction
Source: Front Public Health. 2025 Aug 25;13:1618840. doi: 10.3389/fpubh.2025.1618840 (PMC12414780; doi:10.3389/fpubh.2025.1618840)
Supplement: Supplementary file 1 [file Data_Sheet_1.xlsx]

## Sheet: Sheet1
1、您的性别是	2、您的年龄是	3、您所在年级是							4-6 体育锻炼	4、你进行上述体育活动的频率是？	5、你进行上述强度体育活动，一次多少分钟（包括上体育课）？	6、你进行体育锻炼的强度怎样		7-21 正念	7、我无法在当时就立刻意识到我的情绪，总要推迟一会儿才能意识到。	8、我会由于走神或者粗心大意而把事情搞砸。	9、我发现我很难把注意力集中在当下发生的事情。	10、我喜欢快速地到达我要去的地方，而不关心沿途的风景。	11、我不去注意自己身体的感觉，除非有非常明显的不适感。	12、新的朋友如果只告诉我一次他的名字，我会记不住。	13、我总是机械地行动，而不去注意我在做些什么。	14、我匆匆忙忙地参加活动，而不去想这个活动的意义。	15、我把注意力放在要达到的目标上，而不是在当下要做的事情上。	16、我机械地工作，而不关心我在做些什么。	17、我发现自己可以一边听别人讲话一边做自己的事情。	18、我机械地开车去一个地方，然后才去想，我为什么到这儿。	19、我发现自己会沉浸在过去的事情或未来的想象中。	20、我发现自己做事情注意力不集中。	21、我吃东西的时候，不注意我吃的是什么。	22-27 生活满意度	22、你对你的学习成绩	23、你对自己与朋友的关系	24、你对自己的形象和表现	25、你对你的经济状况	26、你对你的身体健康状况	27、你对自己的生活总的满意度是	28-36 抑郁	28、在过去的两周内，您是否做事时提不起劲或没有兴趣？	29、在过去的两周内，您是否感到心情低落，沮丧或绝望？	30、在过去的两周内，您是否入睡困难、睡不安或睡得过多？	31、在过去的两周内，您是否感觉疲倦或没有活力？	32、在过去的两周内，您是否食欲不振或吃太多？	33、在过去的两周内，您是否觉得自己很糟或觉得自己很失败、或让自己或家人失望？	34、在过去的两周内，您是否对事物专注有困难，例如看报纸或看电视时？	35、在过去的两周内，您是否行动或说话速度缓慢到别人已经察觉？或刚好相反--变得比平日更烦躁或坐立不安，动来动去	36、在过去的两周内，您是否有不如死掉或用某种方式伤害自己的念头？
2	1	1								4	5	4	64		4	4	3	5	4	3	5	4	5	3	4	5	5	3	3	4	3	3	4	3	3	3	3.2	3	2	3	3	3	2	3	3	3	2.77778
2	2	1								5	5	5	100		5	5	5	4	5	4	4	5	5	5	5	3	5	5	5	4.66667	5	5	5	5	5	5	5	1	1	1	1	1	1	1	1	1	1
1	2	2								5	5	5	100		4	5	4	4	4	5	5	4	4	4	4	5	5	5	4	4.4	4	4	3	4	3	4	3.6	1	2	2	1	1	1	2	2	2	1.55556
1	1	2								5	5	5	100		5	3	3	5	3	3	4	3	5	5	5	3	3	4	4	3.86667	5	5	3	5	4	3	4	1	3	1	1	2	2	3	1	1	1.66667
1	1	2								5	5	5	100		4	4	5	4	4	4	5	4	4	4	3	4	4	4	4	4.06667	4	5	4	4	5	5	4.6	1	1	1	1	2	1	2	2	1	1.33333
2	1	1								3	4	3	27		2	3	3	2	4	2	4	4	4	4	4	4	2	4	4	3.33333	4	3	4	3	4	2	3.2	4	4	4	2	4	2	2	4	4	3.33333
1	3	4								4	4	5	60		5	5	4	5	5	5	5	4	5	5	4	5	5	5	5	4.8	5	4	4	5	5	5	4.6	3	2	2	1	3	2	1	2	3	2.11111
2	4	5								3	4	5	45		5	3	4	5	3	4	4	4	5	4	3	3	5	3	5	4	5	5	5	5	5	5	5	1	2	1	2	1	1	1	1	1	1.22222
2	1	2								3	3	3	18		3	3	2	3	4	3	2	2	3	3	4	3	4	2	4	3	3	4	3	3	3	3	3.2	1	1	2	2	1	3	2	3	1	1.77778
2	3	4								5	5	5	100		4	4	5	3	3	4	3	3	5	4	3	3	5	5	4	3.86667	4	5	5	5	4	4	4.6	3	3	4	4	3	4	3	3	3	3.33333
1	1	3								5	5	5	100		5	5	5	5	5	5	5	5	5	5	5	5	5	5	5	5	5	5	5	5	5	5	5	1	1	1	1	1	1	1	1	1	1
1	2	3								5	5	5	100		5	5	5	5	5	5	4	5	4	5	5	5	4	5	4	4.73333	5	5	5	5	5	5	5	1	1	1	1	1	1	1	1	1	1
2	3	4								3	3	5	30		5	5	5	5	5	4	5	5	4	4	5	5	5	5	5	4.8	5	4	5	3	5	5	4.4	3	3	4	4	2	3	3	3	2	3
2	1	2								4	3	3	24		4	2	4	3	2	4	2	4	4	2	3	4	4	3	4	3.26667	2	4	4	4	3	3	3.6	3	2	3	2	2	3	2	3	2	2.44444
2	1	3								3	5	4	48		2	1	2	2	3	2	2	2	1	1	2	2	2	2	1	1.8	2	4	2	4	2	2	2.8	2	3	4	2	4	2	3	4	2	2.88889
1	3	4								1	1	1	0		4	2	4	4	3	3	3	2	4	4	4	2	4	4	3	3.33333	2	1	1	3	1	2	1.6	3	3	3	2	2	4	4	4	4	3.22222
1	2	2								2	2	4	8		5	5	5	3	5	5	5	5	4	3	4	5	5	5	5	4.6	3	3	2	3	2	3	2.6	1	1	3	1	1	2	3	2	1	1.66667
1	1	2								2	3	2	8		2	3	4	2	3	2	4	4	4	4	4	4	4	2	2	3.2	4	4	4	4	3	5	4	3	2	2	2	3	3	4	4	2	2.77778
2	1	2								5	5	5	100		3	4	4	4	4	5	4	3	4	5	3	3	5	4	4	3.93333	4	3	3	4	5	4	3.8	1	1	1	1	1	1	1	1	1	1
1	5	4								3	5	5	60		4	3	3	4	2	3	3	2	3	3	3	4	4	3	3	3.13333	3	2	4	4	4	3	3.4	3	3	3	3	3	4	4	4	3	3.33333
1	1	3								3	5	4	48		5	5	5	5	5	5	5	5	5	5	5	5	5	5	5	5	4	5	5	5	5	4	4.8	1	1	2	2	2	1	2	1	1	1.44444
2	2	2								3	2	2	6		4	5	5	5	5	4	5	4	5	4	5	5	5	5	5	4.73333	3	5	5	3	3	3	3.8	1	3	3	3	3	2	3	3	3	2.66667
2	4	3								5	5	5	100		5	5	5	3	5	3	5	5	4	5	5	5	4	5	5	4.6	5	4	4	4	5	3	4	3	3	1	1	3	3	3	3	3	2.55556
1	1	1								3	3	3	18		3	3	3	4	5	4	3	3	3	3	3	4	5	4	4	3.6	3	3	3	3	3	5	3.4	3	3	3	3	3	3	3	3	2	2.88889
1	1	3								3	5	5	60		5	5	5	5	5	5	5	4	4	4	5	5	5	5	3	4.66667	3	2	4	3	3	3	3	1	1	1	1	1	1	1	2	1	1.11111
1	1	1								2	2	4	8		4	4	4	2	4	4	2	2	4	2	3	4	2	4	3	3.2	4	4	3	3	5	3	3.6	4	4	2	3	2	4	2	2	4	3
1	5	4								5	4	5	75		3	3	5	3	4	3	4	3	3	4	5	3	5	3	4	3.66667	4	4	5	5	5	5	4.8	2	3	3	2	3	3	3	3	3	2.77778
1	1	1								2	3	2	8		4	4	3	5	4	5	3	5	4	5	4	3	4	4	4	4.06667	4	3	4	3	5	5	4	2	4	2	2	4	4	2	2	2	2.66667
1	2	3								3	3	3	18		4	3	3	2	4	3	3	4	3	4	2	3	4	4	4	3.33333	5	5	5	5	3	3	4.2	3	3	3	4	3	3	3	3	4	3.22222
1	3	3								3	4	4	36		3	3	3	4	5	3	5	3	3	3	4	5	4	3	3	3.6	3	4	3	5	4	3	3.8	1	1	1	1	3	3	1	1	2	1.55556
1	1	2								5	4	4	60		5	3	5	5	4	4	3	3	4	4	4	4	4	3	3	3.86667	2	2	2	2	2	2	2	4	4	2	4	4	4	2	2	4	3.33333
1	3	4								3	1	1	0		2	2	2	4	4	4	3	4	4	2	3	4	2	4	2	3.06667	3	5	5	3	4	4	4.2	2	2	2	2	2	2	3	1	2	2
2	1	2								3	1	3	0		4	4	4	4	4	3	4	4	4	4	3	3	3	3	3	3.6	2	2	4	4	3	2	3	1	2	2	1	1	2	2	2	3	1.77778
1	5	3								3	5	3	36		3	3	4	3	3	3	5	3	3	5	3	5	5	4	3	3.66667	3	5	5	3	4	3	4	3	3	1	3	2	3	3	3	1	2.44444
1	2	2								4	3	3	24		5	3	3	3	4	3	3	3	3	4	3	3	3	3	4	3.33333	4	3	5	5	5	4	4.4	1	1	1	1	1	1	2	1	1	1.11111
2	2	3								4	5	4	64		3	3	5	5	3	4	4	5	5	3	5	5	5	3	3	4.06667	5	5	5	5	5	5	5	1	1	1	1	1	1	1	1	1	1
2	2	1								4	4	3	36		5	5	4	3	5	5	5	3	5	5	5	5	5	5	3	4.53333	3	3	3	5	3	3	3.4	3	3	4	3	4	2	3	2	4	3.11111
1	1	1								5	3	3	30		3	3	5	3	3	3	3	4	3	3	5	3	5	5	5	3.73333	5	5	5	5	4	5	4.8	3	3	1	3	2	2	1	3	3	2.33333
2	4	4								3	2	2	6		4	2	2	2	4	4	2	2	3	4	4	3	4	4	4	3.2	2	2	3	3	4	2	2.8	2	2	4	4	4	3	4	3	4	3.33333
1	1	2								4	4	4	48		3	3	2	2	2	2	2	3	2	2	2	2	2	2	2	2.2	4	2	4	4	4	4	3.6	2	1	2	1	1	2	2	2	2	1.66667
2	1	3								3	3	3	18		5	5	3	3	3	4	4	3	4	3	5	4	3	4	5	3.86667	4	3	4	3	3	3	3.2	1	1	2	1	3	3	3	1	2	1.88889
2	3	3								4	4	4	48		2	3	2	2	1	2	2	1	1	3	2	1	2	3	2	1.93333	2	3	4	4	3	3	3.4	4	4	4	4	4	4	4	4	4	4
2	1	1								3	3	3	18		3	4	3	4	3	4	3	4	3	3	5	5	5	4	3	3.73333	3	2	3	3	3	3	2.8	3	3	3	1	3	3	3	2	3	2.66667
1	1	2								5	5	3	60		3	5	5	4	5	3	5	5	5	3	5	5	5	5	3	4.4	4	5	5	3	4	3	4	2	3	3	2	3	2	3	3	3	2.66667
2	1	1								4	3	3	24		3	4	5	3	3	4	4	3	3	3	5	3	5	3	3	3.6	5	4	4	3	5	3	3.8	3	3	2	3	4	3	2	4	2	2.88889
1	1	2								3	5	3	36		4	4	5	5	3	4	3	5	4	5	5	5	3	5	4	4.26667	3	3	3	5	4	4	3.8	3	3	3	3	3	3	3	3	3	3
2	3	5								3	3	5	30		3	4	5	4	5	5	5	5	3	4	5	3	5	5	5	4.4	4	3	2	2	3	4	2.8	1	1	1	1	1	1	1	1	1	1
1	1	1								3	3	3	18		3	3	4	5	3	3	5	3	5	3	4	5	3	3	5	3.8	5	5	4	3	5	4	4.2	4	3	3	3	2	3	3	3	3	3
1	2	2								5	4	3	45		5	3	4	3	3	3	3	3	3	4	3	5	3	3	3	3.4	3	3	4	3	3	2	3	3	3	3	1	2	1	1	1	3	2
1	4	4								2	2	4	8		2	4	3	3	3	4	3	3	4	2	4	3	4	2	3	3.13333	2	1	2	1	2	2	1.6	2	1	2	3	3	2	1	3	2	2.11111
2	1	1								4	5	4	64		5	4	5	4	5	4	4	4	4	5	5	4	5	4	4	4.4	5	5	5	5	5	5	5	1	1	1	2	1	1	1	1	1	1.11111
2	4	4								1	1	3	0		2	4	2	3	4	4	3	3	3	3	4	4	2	4	3	3.2	4	4	4	4	2	4	3.6	4	4	3	2	3	4	2	2	2	2.88889
1	1	1								2	4	2	12		5	3	3	3	5	3	5	5	3	5	3	5	5	4	3	4	3	4	5	5	5	5	4.8	1	1	1	1	1	1	1	2	2	1.22222
2	1	1								3	5	4	48		2	1	1	1	2	2	3	2	1	1	2	2	2	2	1	1.66667	5	5	3	5	5	5	4.6	4	4	4	3	4	4	4	2	4	3.66667
1	1	2								2	4	2	12		4	4	3	4	3	2	4	2	4	4	4	2	4	4	3	3.4	4	3	4	4	5	4	4	4	4	4	4	2	2	2	3	2	3
1	4	4								2	4	4	24		4	4	4	2	3	4	3	4	4	4	4	2	4	2	4	3.46667	3	2	2	3	2	2	2.2	3	5	5	3	3	3	4	4	4	3.77778
2	1	1								5	5	5	100		4	5	5	4	5	4	5	5	5	5	4	5	4	5	5	4.66667	5	4	3	3	3	3	3.2	1	1	2	1	2	1	1	1	1	1.22222
2	2	1								5	5	5	100		5	4	4	4	3	3	3	3	5	3	5	3	4	4	4	3.8	3	5	5	3	5	5	4.6	3	1	2	3	3	1	1	3	3	2.22222
1	3	4								5	5	5	100		4	4	4	5	5	5	4	5	5	4	4	4	5	5	5	4.53333	5	4	4	5	4	5	4.4	1	2	1	2	2	2	1	2	2	1.66667
1	2	2								4	3	3	24		3	5	4	3	3	3	5	5	5	3	4	3	5	5	3	3.93333	4	3	3	3	3	4	3.2	4	3	3	3	2	4	3	2	3	3
2	1	3								3	3	3	18		3	5	5	5	4	5	5	5	5	4	5	3	4	5	4	4.46667	3	3	3	4	3	2	3	2	3	2	1	3	1	3	2	2	2.11111
2	4	4								5	3	3	30		3	2	3	3	4	2	3	3	2	2	2	3	2	4	3	2.73333	3	3	2	2	2	2	2.2	4	3	4	3	3	3	3	3	3	3.22222
2	1	3								4	3	3	24		5	4	5	4	3	3	4	4	4	4	3	4	5	3	5	4	3	4	3	3	3	4	3.4	1	2	1	1	1	1	1	2	1	1.22222
2	2	1								4	3	3	24		4	5	5	4	3	4	3	5	3	4	3	3	5	3	5	3.93333	4	3	3	3	3	3	3	1	3	1	2	1	3	3	2	3	2.11111
2	4	4								5	3	5	50		5	5	5	4	5	4	4	4	4	4	5	5	5	5	4	4.53333	5	4	5	3	5	5	4.4	2	1	2	1	1	1	1	1	1	1.22222
2	2	1								2	4	4	24		4	3	2	4	4	2	3	2	2	4	4	2	4	4	4	3.2	3	3	4	4	3	3	3.4	3	3	2	2	1	3	2	1	1	2
1	5	4								5	5	5	100		5	3	4	5	5	5	4	5	5	3	5	3	5	5	5	4.46667	2	3	3	3	3	3	3	1	1	1	2	1	3	1	1	3	1.55556
1	1	2								4	4	4	48		5	5	5	5	5	5	5	5	5	5	5	5	5	5	5	5	5	5	5	5	5	5	5	2	1	2	1	2	2	1	1	2	1.55556
1	2	2								3	5	5	60		1	2	3	3	2	1	2	1	1	2	1	2	1	1	2	1.66667	4	4	3	4	4	4	3.8	1	2	1	2	2	2	2	2	1	1.66667
2	1	1								3	4	4	36		4	4	3	4	2	4	2	4	3	2	3	4	2	4	2	3.13333	2	2	2	1	2	2	1.8	2	4	4	3	4	4	4	4	3	3.55556
1	5	4								2	2	1	2		4	3	2	4	2	2	2	2	4	2	2	2	2	4	3	2.66667	2	3	2	2	2	4	2.6	2	1	2	2	1	3	1	2	3	1.88889
2	1	3								4	3	4	32		4	2	4	4	3	4	4	2	4	2	4	4	3	3	3	3.33333	4	3	4	4	4	4	3.8	4	5	3	5	4	4	3	4	4	4
1	1	2								2	3	2	8		3	2	3	4	3	4	4	4	4	4	4	2	2	4	3	3.33333	4	4	4	4	4	2	3.6	3	4	4	4	3	4	5	4	5	4
1	4	4								5	4	5	75		4	5	5	5	5	5	5	5	4	4	5	5	4	5	5	4.73333	4	5	4	4	5	4	4.4	1	1	1	2	2	1	1	1	1	1.22222
2	2	1								5	5	3	60		3	3	3	3	5	4	3	5	3	4	3	5	3	5	5	3.8	3	3	4	4	3	5	3.8	1	1	1	1	1	1	2	1	2	1.22222
2	1	3								4	4	4	48		2	4	2	2	3	2	2	2	2	2	2	2	3	2	2	2.26667	4	2	2	2	2	4	2.4	3	2	4	4	2	3	4	4	4	3.33333
2	4	4								3	3	2	12		3	3	2	3	2	2	3	2	3	2	3	2	3	3	2	2.53333	4	5	4	5	4	3	4.2	3	2	2	1	3	3	3	3	3	2.55556
2	1	1								5	3	5	50		5	3	3	5	4	3	4	3	5	3	4	5	4	5	4	4	5	5	5	5	4	5	4.8	3	1	3	3	3	3	3	3	3	2.77778
1	3	4								3	2	4	12		4	4	4	4	4	4	4	4	5	4	4	5	4	4	4	4.13333	4	4	4	5	4	3	4	4	4	4	4	2	4	3	3	3	3.44444
1	1	3								2	3	3	12		3	3	3	3	3	2	4	4	3	4	2	3	3	3	2	3	3	4	4	3	3	4	3.6	1	1	1	1	1	1	1	1	1	1
1	4	4								4	3	5	40		4	2	2	2	3	2	2	2	2	3	4	4	2	2	2	2.53333	2	2	3	2	4	4	3	4	4	4	4	4	4	4	2	4	3.77778
2	2	1								3	3	5	30		4	5	3	5	4	3	4	4	4	3	3	4	5	4	3	3.86667	5	5	5	5	5	5	5	1	1	2	1	1	2	1	1	1	1.22222
2	1	2								5	5	5	100		5	5	5	5	5	5	5	5	5	5	5	5	5	5	5	5	5	5	5	5	5	5	5	1	2	2	1	2	1	2	1	1	1.44444
2	2	1								3	1	3	0		4	4	3	4	4	4	5	5	4	4	4	4	3	5	5	4.13333	3	2	2	3	2	2	2.2	2	2	3	1	2	2	1	2	2	1.88889
1	2	2								5	5	5	100		3	1	1	2	1	2	2	2	2	2	1	3	1	2	1	1.73333	2	4	2	4	3	2	3	2	3	2	4	3	2	3	2	2	2.55556
1	2	2								4	4	3	36		5	5	4	5	5	5	5	5	5	5	5	5	4	4	4	4.73333	5	5	5	5	5	5	5	1	1	1	1	1	1	1	1	1	1
2	5	3								4	2	3	12		4	4	3	4	2	2	4	2	4	4	4	2	2	2	3	3.06667	2	4	4	4	4	3	3.8	4	2	2	2	2	3	3	3	3	2.66667
1	2	1								3	3	3	18		3	3	3	3	3	2	2	3	4	2	4	4	4	2	4	3.06667	5	4	4	5	5	5	4.6	3	3	3	2	4	2	3	4	3	3
2	1	2								2	3	2	8		2	3	3	2	4	3	3	4	2	2	3	3	2	2	3	2.73333	2	2	3	4	4	4	3.4	2	4	4	4	4	2	2	4	2	3.11111
1	4	4								5	4	5	75		2	3	1	2	1	1	1	2	2	2	3	2	2	2	1	1.8	2	3	2	2	4	4	3	4	5	5	4	4	4	4	4	4	4.22222
2	2	2								4	4	3	36		2	2	3	2	2	2	4	2	2	2	2	2	2	2	4	2.33333	2	4	4	4	2	3	3.4	4	5	4	5	4	3	4	3	5	4.11111
2	3	4								4	3	3	24		2	3	1	2	1	2	2	2	2	2	3	2	2	1	2	1.93333	4	4	4	4	3	4	3.8	2	3	2	4	4	4	3	4	4	3.33333
1	1	3								3	4	3	27		5	4	3	5	4	3	4	3	3	4	3	5	5	3	3	3.8	5	5	5	5	5	3	4.6	1	2	2	1	2	1	1	1	1	1.33333
1	5	5								4	4	2	24		4	4	3	2	4	3	4	3	4	4	4	4	4	4	4	3.66667	4	2	3	3	2	3	2.6	2	2	2	2	4	4	2	2	2	2.44444
1	1	3								4	3	3	24		3	2	4	3	3	3	3	3	4	2	3	3	2	3	3	2.93333	3	4	4	5	4	5	4.4	4	2	3	2	3	3	3	3	3	2.88889
2	1	2								5	5	5	100		5	5	5	5	5	5	5	5	5	5	5	5	5	5	5	5	5	5	5	5	5	5	5	1	1	1	1	1	1	1	1	1	1
1	5	4								4	4	4	48		2	3	2	2	2	3	4	4	2	2	2	2	4	3	3	2.66667	4	2	4	4	2	4	3.2	2	4	2	2	2	3	2	2	2	2.33333
2	1	3								5	4	5	75		5	5	5	5	5	5	5	5	5	5	5	5	5	5	5	5	4	4	4	5	5	5	4.6	2	1	2	2	2	3	3	3	3	2.33333
2	2	3								4	4	5	60		3	3	3	3	3	3	3	4	2	3	3	3	2	4	2	2.93333	4	5	5	3	5	4	4.4	3	2	4	4	4	3	4	3	2	3.22222
2	5	3								3	3	3	18		5	5	5	4	4	5	4	4	5	5	5	5	5	5	5	4.73333	5	4	5	5	5	3	4.4	1	1	2	3	1	1	1	3	3	1.77778
2	2	2								2	2	3	6		3	3	4	3	5	3	3	4	4	3	5	4	3	5	3	3.66667	3	4	3	3	5	3	3.6	1	1	1	1	1	1	1	1	1	1
1	1	1								4	2	4	16		4	4	3	4	4	5	3	5	4	4	4	5	5	3	4	4.06667	1	2	3	1	2	2	2	2	1	2	3	1	2	1	3	1	1.77778
2	3	4								4	4	4	48		4	3	3	3	3	5	3	3	4	3	3	3	3	3	4	3.33333	3	3	4	3	3	3	3.2	2	3	1	1	3	1	3	2	3	2.11111
2	1	3								5	5	5	100		2	2	3	3	4	3	2	3	4	3	3	3	3	2	4	2.93333	4	4	3	3	4	3	3.4	1	1	1	1	1	1	2	2	1	1.22222
2	2	2								5	3	5	50		5	5	5	5	5	5	5	4	5	4	5	5	5	5	5	4.86667	4	4	3	4	5	4	4	3	3	1	3	3	1	2	1	2	2.11111
1	4	4								3	2	4	12		4	3	4	4	4	4	4	3	4	4	3	4	3	4	4	3.73333	4	4	3	4	4	5	4	3	2	2	3	4	4	3	2	2	2.77778
1	1	2								5	5	5	100		5	5	5	4	5	5	5	5	5	5	4	5	5	5	5	4.86667	4	5	5	5	5	5	5	2	1	2	1	1	1	1	2	1	1.33333
2	2	3								5	5	5	100		5	4	3	5	4	5	3	5	4	5	4	4	5	5	5	4.4	5	3	5	5	5	5	4.6	3	2	3	1	3	3	1	3	3	2.44444
1	2	2								4	4	3	36		2	3	2	2	2	2	2	2	4	4	2	2	4	2	2	2.46667	4	3	2	2	2	4	2.6	3	2	2	3	1	1	3	2	3	2.22222
1	1	2								3	4	5	45		3	3	4	3	3	3	4	5	3	5	3	3	3	3	5	3.53333	4	5	3	4	3	3	3.6	3	4	3	3	2	2	4	3	4	3.11111
2	1	3								3	4	3	27		2	3	3	2	2	2	2	3	3	3	4	3	2	3	2	2.6	4	4	3	4	3	4	3.6	2	1	1	1	1	1	1	1	1	1.11111
2	4	3								5	4	4	60		3	4	4	4	5	4	5	4	4	4	5	3	4	4	4	4.06667	5	5	5	5	5	5	5	2	1	1	1	1	1	1	1	2	1.22222
1	1	2								4	4	3	36		5	4	4	4	4	4	5	4	5	5	5	4	5	5	4	4.46667	4	5	5	5	4	4	4.6	1	1	1	1	1	1	1	1	1	1
2	2	2								3	2	2	6		4	4	3	3	3	3	4	5	5	5	4	5	4	4	4	4	2	4	2	4	2	4	3.2	4	4	4	3	4	4	4	4	2	3.66667
2	3	4								3	4	2	18		5	4	4	5	5	5	3	5	4	3	3	3	3	5	5	4.13333	3	4	5	3	5	5	4.4	1	1	2	1	1	2	1	1	1	1.22222
1	2	2								4	5	4	64		5	4	4	3	5	4	3	5	5	3	3	5	5	3	5	4.13333	5	5	5	5	4	5	4.8	3	2	2	1	1	3	1	1	2	1.77778
2	2	2								5	4	5	75		4	5	3	4	4	3	3	5	5	3	4	3	3	3	4	3.73333	5	5	5	4	5	5	4.8	1	1	2	1	1	1	2	1	1	1.22222
2	2	3								5	5	4	80		2	3	3	2	2	3	3	2	3	3	2	3	3	4	3	2.73333	3	5	3	3	3	3	3.4	3	3	3	4	3	4	3	3	4	3.33333
1	1	1								2	4	3	18		3	5	5	5	3	5	5	5	3	5	5	5	3	3	5	4.33333	3	3	3	3	4	3	3.2	4	2	3	3	3	4	3	3	2	3
2	3	4								2	2	2	4		2	2	2	4	2	4	4	2	3	3	4	2	2	2	2	2.66667	4	4	2	3	4	4	3.4	3	2	2	4	4	4	3	2	4	3.11111
1	1	2								5	4	5	75		3	5	5	4	5	3	5	5	5	5	5	5	4	5	4	4.53333	5	4	5	4	3	5	4.2	1	2	1	1	1	1	1	1	1	1.11111
1	1	2								5	3	4	40		5	4	5	3	5	3	5	3	4	5	3	4	4	3	3	3.93333	3	3	2	2	3	3	2.6	2	3	1	2	1	3	1	3	2	2
2	5	5								3	2	4	12		3	2	2	2	2	2	4	4	2	2	2	2	2	2	2	2.33333	5	4	3	4	4	5	4	4	2	2	4	2	2	2	2	2	2.44444
1	1	1								5	5	5	100		3	3	2	3	3	3	2	2	3	2	3	3	3	2	2	2.6	3	4	4	2	3	3	3.2	3	3	3	2	4	4	3	3	3	3.11111
2	2	2								4	3	4	32		3	5	5	3	5	3	5	5	5	3	5	5	5	5	5	4.46667	3	4	5	5	5	3	4.4	2	2	1	1	1	1	1	1	2	1.33333
1	2	3								2	2	1	2		2	2	2	2	2	2	4	2	2	4	3	3	3	3	2	2.53333	2	2	1	3	1	2	1.8	3	4	3	5	4	4	5	3	4	3.88889
2	1	1								3	4	4	36		4	2	3	4	4	4	2	4	4	2	4	4	2	3	4	3.33333	3	3	4	2	2	2	2.6	4	2	2	3	4	3	2	4	4	3.11111
1	1	3								4	4	4	48		2	2	2	2	2	2	2	4	2	2	3	2	3	2	3	2.33333	4	4	3	4	4	4	3.8	2	2	3	3	2	1	1	3	1	2
2	1	3								2	2	4	8		4	2	4	2	4	4	3	2	4	3	2	2	4	2	4	3.06667	4	5	3	4	4	3	3.8	4	3	4	2	4	3	4	2	2	3.11111
2	3	4								3	2	3	9		4	3	5	5	4	3	5	5	4	4	5	5	5	3	3	4.2	4	2	3	4	3	4	3.2	2	3	3	3	4	3	4	2	3	3
2	1	2								4	3	5	40		5	5	4	3	3	5	3	5	5	4	3	3	5	4	3	4	3	3	2	3	2	3	2.6	2	4	3	2	4	3	3	3	4	3.11111
2	1	2								5	5	5	100		4	5	5	5	4	5	5	4	4	4	4	4	5	4	4	4.4	5	4	5	5	4	5	4.6	3	3	3	2	3	3	1	3	1	2.44444
1	3	4								5	3	5	50		4	3	5	4	5	5	5	4	5	5	5	4	4	4	5	4.46667	5	4	5	3	5	5	4.4	4	3	3	3	2	3	4	4	4	3.33333
2	1	2								5	4	3	45		4	4	5	4	4	4	4	4	4	5	5	5	4	4	4	4.26667	5	5	5	5	5	5	5	1	2	2	2	2	2	1	2	2	1.77778
1	2	1								3	2	3	9		4	3	2	4	2	4	3	2	4	4	2	2	2	3	4	3	4	4	4	4	3	5	4	2	2	2	2	3	2	2	4	2	2.33333
2	1	2								4	3	3	24		3	3	4	3	4	5	5	3	4	3	3	3	3	4	3	3.53333	4	4	4	5	5	5	4.6	2	3	1	1	3	1	1	1	2	1.66667
1	3	3								3	3	3	18		5	5	4	4	5	4	5	4	5	5	4	5	5	5	5	4.66667	4	5	5	5	5	5	5	3	3	3	1	1	3	3	3	3	2.55556
2	2	2								4	3	3	24		4	4	4	4	5	5	5	4	4	4	4	4	5	4	4	4.26667	5	5	4	4	4	4	4.2	3	2	2	3	1	2	2	2	3	2.22222
1	3	4								5	5	5	100		5	5	5	5	5	5	5	5	5	5	5	5	5	5	5	5	5	5	5	5	5	5	5	1	1	1	1	1	1	1	1	1	1
2	2	3								3	3	4	24		5	5	4	5	5	5	5	5	5	5	5	5	4	4	5	4.8	5	3	3	3	3	4	3.2	3	3	3	3	4	2	4	2	3	3
2	2	1								5	5	5	100		4	4	5	4	4	5	5	5	5	4	5	5	4	5	5	4.6	5	5	5	5	5	5	5	1	1	1	1	1	1	1	1	1	1
1	2	3								2	3	3	12		3	2	3	3	3	3	2	3	2	3	2	3	2	3	2	2.6	5	5	5	5	4	4	4.6	2	4	3	3	3	3	3	2	3	2.88889
1	4	4								5	5	5	100		4	5	5	5	5	5	5	5	5	5	5	5	5	5	5	4.93333	3	4	4	4	3	5	4	1	2	1	1	1	2	1	1	1	1.22222
1	1	2								4	4	3	36		2	3	1	1	3	3	1	3	2	3	1	2	3	2	2	2.13333	4	3	4	4	2	4	3.4	2	1	2	2	2	2	2	2	2	1.88889
2	1	3								3	4	4	36		5	5	5	5	5	4	5	4	5	5	5	5	4	5	4	4.73333	5	4	4	4	4	4	4	1	1	1	1	1	1	1	1	1	1
2	2	2								4	4	2	24		4	2	4	3	4	4	3	4	3	3	4	4	4	4	4	3.6	2	2	4	3	4	4	3.4	2	3	4	2	3	2	4	3	2	2.77778
2	3	4								5	4	5	75		3	3	3	3	2	2	3	2	2	3	3	3	3	3	4	2.8	5	5	5	5	5	5	5	1	3	3	3	3	1	2	3	3	2.44444
2	1	2								3	4	3	27		3	3	5	4	5	5	3	4	4	3	4	5	5	4	3	4	5	5	5	5	4	5	4.8	2	1	2	1	3	3	3	1	3	2.11111
1	2	3								3	3	2	12		3	2	2	3	4	2	3	3	3	3	2	3	2	3	3	2.73333	4	4	5	4	5	5	4.6	1	2	3	2	2	1	1	1	3	1.77778
2	1	3								2	3	4	16		2	2	2	3	2	2	3	2	2	2	2	4	4	3	3	2.53333	4	3	4	4	4	3	3.6	4	4	4	3	3	4	4	4	2	3.55556
1	5	5								2	1	2	0		3	2	2	2	3	2	3	2	2	2	4	2	4	4	2	2.6	3	4	2	4	2	3	3	2	4	2	4	2	2	2	2	2	2.44444
1	1	3								2	3	3	12		5	4	5	4	3	3	3	3	3	3	4	5	3	5	3	3.73333	5	4	5	5	5	5	4.8	1	2	2	1	1	1	1	1	1	1.22222
1	2	2								5	5	5	100		5	5	5	5	5	5	5	5	5	5	5	5	5	5	5	5	5	5	5	5	5	5	5	1	1	1	1	1	1	1	1	1	1
2	2	3								5	4	5	75		4	4	5	5	5	4	4	5	5	5	5	5	5	5	4	4.66667	5	5	5	5	5	5	5	2	1	1	1	2	1	1	1	1	1.22222
1	5	4								3	3	2	12		2	2	3	2	2	2	2	2	2	2	2	4	2	4	4	2.46667	3	4	4	4	2	4	3.6	4	4	3	4	4	3	3	2	2	3.22222
1	1	2								4	5	5	80		5	5	5	5	5	5	4	5	5	5	5	5	5	5	5	4.93333	4	3	3	3	3	3	3	2	3	4	3	3	3	2	3	3	2.88889
2	2	3								4	4	4	48		2	2	2	3	1	3	2	2	2	2	1	1	2	1	2	1.86667	1	1	3	2	2	2	2	3	2	2	2	3	1	2	2	2	2.11111
2	2	2								4	4	5	60		5	4	3	3	3	3	4	3	3	3	3	3	3	3	5	3.4	3	3	3	3	5	5	3.8	3	3	2	3	3	3	4	3	3	3
1	2	2								5	5	5	100		5	5	5	4	5	5	4	4	3	4	4	5	5	3	4	4.33333	4	5	5	4	5	5	4.8	3	3	2	4	3	2	3	3	4	3
2	4	4								5	5	5	100		5	3	4	4	3	4	3	3	3	5	3	3	3	3	4	3.53333	3	4	5	5	3	3	4	2	2	1	2	3	1	2	3	3	2.11111
1	1	2								3	5	3	36		5	5	5	4	5	5	4	5	5	5	4	5	5	5	4	4.73333	5	5	5	4	5	5	4.8	1	3	1	1	1	1	1	2	1	1.33333
2	2	2								4	3	3	24		3	4	3	3	4	3	4	3	4	3	5	5	5	4	3	3.73333	4	4	5	5	5	5	4.8	1	1	1	1	1	1	1	2	1	1.11111
1	4	4								5	5	5	100		5	5	5	5	5	5	5	5	5	5	5	5	5	5	5	5	5	5	5	5	5	5	5	1	1	1	1	1	1	1	1	1	1
2	1	2								3	2	2	6		2	2	3	4	4	2	2	4	4	4	4	2	2	4	4	3.13333	4	5	4	4	4	5	4.4	2	2	4	4	4	2	4	2	2	2.88889
2	1	3								2	4	2	12		4	3	4	4	4	3	4	5	4	4	4	4	4	5	4	4	4	4	4	3	3	2	3.2	1	2	2	2	1	2	2	2	2	1.77778
2	4	4								4	4	3	36		5	5	4	5	5	5	5	5	5	5	5	4	5	4	5	4.8	5	5	5	5	5	5	5	4	2	3	2	4	4	4	3	3	3.22222
2	2	2								5	5	5	100		4	5	5	5	4	4	5	4	5	4	4	4	4	5	5	4.46667	4	4	4	5	4	4	4.2	2	2	2	2	2	1	2	2	1	1.77778
1	1	1								3	3	4	24		3	3	5	4	4	3	5	5	4	4	5	3	3	5	3	3.93333	5	4	3	3	4	3	3.4	4	4	3	4	3	3	3	3	3	3.33333
2	2	2								4	4	5	60		4	5	4	4	4	5	4	5	4	4	4	5	4	5	5	4.4	5	5	5	5	5	5	5	1	1	1	2	2	2	2	1	2	1.55556
1	3	4								5	5	5	100		5	5	5	5	5	5	5	5	5	5	5	5	5	5	5	5	5	5	5	5	5	5	5	1	1	1	1	1	1	1	1	1	1
1	2	2								3	3	3	18		3	5	5	5	5	4	5	5	3	5	4	5	5	4	4	4.46667	3	4	5	3	3	5	4	2	3	3	3	3	4	3	4	2	3
1	1	3								3	3	2	12		3	3	5	5	3	4	5	4	3	3	3	5	4	3	3	3.73333	2	3	4	4	3	2	3.2	3	3	3	2	4	3	3	2	4	3
2	3	4								3	2	2	6		2	2	2	3	4	2	2	3	2	2	3	4	2	3	2	2.53333	4	4	2	3	3	2	2.8	2	2	2	4	2	2	2	2	2	2.22222
1	2	3								2	4	4	24		4	4	4	5	5	4	4	4	3	4	3	4	4	3	4	3.93333	3	4	3	3	4	5	3.8	4	4	4	3	4	4	3	5	4	3.88889
1	2	3								5	5	4	80		4	5	4	5	5	5	5	4	5	5	4	5	5	5	5	4.73333	3	4	5	3	5	5	4.4	3	2	3	3	1	3	3	1	1	2.22222
1	2	2								4	5	5	80		5	5	5	5	5	5	5	4	5	5	5	5	5	5	5	4.93333	5	5	5	5	5	4	4.8	3	3	3	1	2	2	3	3	1	2.33333
2	4	4								3	4	5	45		3	4	3	3	3	3	3	2	4	2	2	4	2	3	3	2.93333	5	5	5	3	4	3	4	1	1	1	1	1	2	1	1	1	1.11111
1	2	2								2	4	2	12		4	4	3	4	4	4	2	2	4	4	4	4	4	3	4	3.6	4	4	4	3	5	5	4.2	3	4	4	4	4	4	4	4	4	3.88889
2	1	1								3	4	3	27		4	5	4	4	5	5	4	4	4	4	3	4	4	4	4	4.13333	2	4	2	2	2	2	2.4	4	4	3	2	2	3	4	3	2	3
2	1	1								4	4	3	36		3	3	3	5	3	3	3	4	4	3	3	4	4	5	5	3.66667	3	3	3	3	3	3	3	2	3	2	3	4	4	3	4	3	3.11111
2	4	4								3	4	2	18		3	4	4	4	4	4	3	4	4	2	4	4	4	4	4	3.73333	4	3	2	3	4	4	3.2	2	2	2	2	2	2	2	2	2	2
1	1	2								3	2	3	9		3	5	4	3	5	5	4	3	5	5	3	5	5	4	4	4.2	3	3	5	3	5	5	4.2	3	3	3	2	1	2	1	3	1	2.11111
2	2	3								5	5	4	80		5	4	4	5	5	4	5	5	5	5	5	5	5	5	5	4.8	5	3	3	3	3	5	3.4	3	3	3	2	3	2	2	3	1	2.44444
2	3	4								4	5	4	64		2	4	4	2	3	2	2	2	2	2	2	2	4	2	2	2.46667	4	4	4	4	5	4	4.2	4	2	2	2	4	4	3	4	2	3
2	4	4								3	3	3	18		4	3	4	5	4	5	3	4	3	3	4	4	3	3	3	3.66667	4	5	5	5	5	4	4.8	4	3	4	2	4	3	3	3	3	3.22222
2	1	2								5	5	4	80		3	3	2	2	4	2	4	3	2	3	3	4	4	3	4	3.06667	5	3	4	5	3	3	3.6	4	2	4	3	3	4	3	3	3	3.22222
2	2	3								2	4	4	24		4	4	2	4	3	2	2	4	4	3	3	2	2	2	3	2.93333	4	4	5	5	4	4	4.4	2	2	2	3	2	3	4	4	4	2.88889
2	2	3								5	5	4	80		5	4	5	5	5	5	4	4	5	4	5	4	4	4	4	4.46667	4	5	5	4	5	5	4.8	2	2	1	2	1	1	1	2	1	1.44444
2	4	4								5	5	5	100		5	5	5	5	5	5	5	5	5	5	5	5	5	5	5	5	5	5	5	5	5	5	5	1	1	1	1	1	1	1	1	1	1
2	1	3								3	3	4	24		3	3	3	2	2	2	4	2	4	2	2	4	4	3	2	2.8	2	2	3	3	1	2	2.2	2	4	3	2	3	2	3	2	4	2.77778
1	4	3								4	4	2	24		3	2	2	2	2	4	4	4	3	3	4	3	4	4	4	3.2	4	4	3	4	4	4	3.8	2	3	2	4	2	3	3	4	2	2.77778
2	5	4								5	5	4	80		4	4	4	4	5	4	4	4	4	5	5	5	5	5	4	4.4	4	5	3	5	3	3	3.8	1	1	1	1	1	1	1	1	1	1
1	4	4								3	3	4	24		3	4	3	5	3	4	5	5	5	5	3	4	3	5	3	4	3	3	3	4	3	3	3.2	3	1	3	1	2	3	3	2	3	2.33333
2	1	3								3	4	4	36		4	3	4	4	4	4	4	4	3	3	4	4	4	2	3	3.6	3	5	4	5	3	4	4.2	4	4	4	5	4	4	4	4	5	4.22222
2	4	3								4	5	5	80		5	4	5	5	5	5	5	5	5	5	5	5	4	5	5	4.86667	4	4	5	5	5	5	4.8	2	1	1	2	3	1	1	2	1	1.55556
2	1	3								3	3	3	18		3	2	4	3	3	4	3	3	4	2	4	3	3	4	3	3.2	5	4	5	5	5	5	4.8	4	3	2	3	2	4	4	3	4	3.22222
1	1	3								4	4	5	60		3	4	4	3	3	3	3	3	3	3	3	3	4	4	2	3.2	5	5	5	5	5	5	5	1	1	1	1	1	2	1	1	1	1.11111
2	5	5								4	5	5	80		5	5	5	5	5	5	5	4	5	4	5	5	5	5	4	4.8	5	4	4	5	4	4	4.2	1	1	1	2	2	1	2	2	1	1.44444
1	2	2								3	3	3	18		3	2	2	3	3	3	2	4	3	3	3	2	3	2	3	2.73333	3	2	2	3	4	3	2.8	2	2	2	3	2	1	2	1	3	2
2	2	3								2	2	4	8		4	3	4	4	4	4	4	4	5	5	4	3	4	3	4	3.93333	4	2	3	2	4	2	2.6	2	3	4	4	2	2	2	2	2	2.55556
1	1	1								4	3	3	24		4	5	5	4	4	5	5	3	3	5	5	3	4	4	5	4.26667	5	5	5	5	5	5	5	3	3	1	1	1	3	3	2	3	2.22222
2	2	2								5	5	5	100		5	5	5	5	5	5	5	5	5	5	5	5	5	5	5	5	5	5	5	5	5	5	5	1	1	1	1	1	1	1	1	1	1
1	5	4								2	3	2	8		3	3	4	3	5	4	3	5	4	4	4	3	4	4	3	3.73333	2	4	2	4	3	4	3.4	4	2	4	2	2	2	2	2	2	2.44444
2	1	1								4	4	2	24		5	3	3	3	5	5	3	3	3	3	5	3	5	4	5	3.86667	3	5	3	3	5	3	3.8	3	2	3	3	3	3	3	3	1	2.66667
2	2	3								5	5	5	100		5	5	5	5	4	4	5	5	4	3	5	4	5	5	3	4.46667	5	5	3	4	5	3	4	1	1	1	3	1	3	1	1	3	1.66667
2	2	3								5	5	5	100		5	5	5	5	5	5	5	5	5	5	5	5	5	5	5	5	5	5	5	5	5	5	5	1	1	1	1	1	1	1	1	1	1
1	4	4								5	5	5	100		5	5	4	5	5	4	4	4	5	3	5	3	4	5	5	4.4	4	5	5	5	5	5	5	1	3	3	2	2	3	3	1	3	2.33333
2	2	3								2	3	3	12		3	4	3	5	4	5	4	4	5	5	4	5	5	4	4	4.26667	2	2	2	2	2	2	2	2	2	2	2	4	2	3	2	2	2.33333
2	2	3								3	3	4	24		5	5	5	5	5	5	5	5	5	5	5	5	5	5	5	5	5	5	3	4	3	3	3.6	3	3	2	2	1	3	3	2	2	2.33333
1	3	3								4	3	4	32		3	1	3	3	2	1	1	3	2	2	2	2	2	3	2	2.13333	4	4	2	2	3	3	2.8	4	5	4	3	3	4	4	4	4	3.88889
1	2	1								4	4	3	36		3	3	2	4	2	3	2	2	3	2	2	2	2	2	3	2.46667	2	2	2	2	2	4	2.4	2	4	2	3	4	2	2	4	2	2.77778
1	3	3								3	3	2	12		2	4	4	3	4	2	4	4	3	3	2	4	4	3	2	3.2	4	5	5	5	5	4	4.8	2	4	4	3	3	4	2	2	2	2.88889
1	1	2								3	2	2	6		3	4	4	2	2	4	4	4	3	4	2	2	3	3	3	3.13333	4	4	4	4	3	5	4	2	2	2	2	4	2	3	2	2	2.33333
1	1	2								4	4	4	48		4	3	4	3	4	3	4	4	4	4	4	2	4	4	2	3.53333	2	2	2	3	2	1	2	2	2	2	2	2	4	2	2	2	2.22222
1	2	2								4	4	5	60		4	4	5	5	5	5	5	5	5	5	5	5	5	4	5	4.8	4	5	5	4	5	5	4.8	2	1	1	1	2	2	2	2	1	1.55556
2	4	4								5	5	5	100		5	5	5	5	5	5	5	5	5	5	5	5	5	5	5	5	5	5	5	5	5	5	5	1	1	1	1	1	1	1	1	1	1
1	1	1								4	5	5	80		4	4	4	5	5	4	5	5	5	4	4	4	5	5	5	4.53333	3	3	3	3	3	5	3.4	3	3	3	2	2	3	3	3	3	2.77778
1	1	2								5	4	5	75		3	3	5	5	5	3	5	4	5	4	3	3	5	5	3	4.06667	3	4	3	3	3	3	3.2	3	2	1	2	1	1	1	3	1	1.66667
1	5	3								5	4	3	45		5	5	4	5	3	4	3	3	3	5	4	5	3	5	5	4.13333	3	3	3	3	3	2	2.8	2	2	1	3	2	3	3	3	2	2.33333
1	2	1								5	5	5	100		5	5	5	5	5	5	5	5	5	5	5	5	5	5	5	5	5	5	5	5	5	5	5	1	1	1	1	1	1	1	1	1	1
2	2	1								1	1	1	0		3	3	2	4	4	3	3	4	3	4	3	2	4	4	4	3.33333	3	4	4	5	3	4	4	2	4	4	2	2	4	2	4	3	3
2	5	5								3	2	3	9		3	4	5	5	5	5	4	5	5	4	5	5	3	3	3	4.26667	5	5	5	5	5	5	5	1	1	3	3	3	1	2	3	2	2.11111
2	1	2								3	2	2	6		3	4	4	5	4	5	4	4	4	4	4	4	4	4	4	4.06667	4	4	2	4	4	4	3.6	2	2	3	1	3	2	2	1	2	2
2	5	4								5	4	4	60		5	5	5	5	5	5	5	5	4	4	4	5	5	5	5	4.8	2	3	3	2	3	3	2.8	1	2	1	1	2	1	2	1	1	1.33333
2	2	1								5	3	3	30		5	3	4	5	3	4	4	3	3	5	3	3	4	3	3	3.66667	3	5	5	5	5	5	5	1	1	2	1	1	1	2	1	1	1.22222
2	1	2								1	1	2	0		5	4	3	5	4	4	5	5	4	4	3	3	5	5	4	4.2	3	4	3	4	2	4	3.4	4	3	4	4	3	4	4	4	4	3.77778
1	5	3								3	3	5	30		4	4	3	3	3	4	3	5	3	5	5	3	3	3	5	3.73333	2	4	3	2	3	3	3	3	3	4	4	2	3	3	3	4	3.22222
2	1	1								2	2	2	4		2	2	2	2	2	3	2	2	2	2	4	2	2	2	3	2.26667	3	4	4	4	4	2	3.6	3	2	2	2	3	4	2	2	2	2.44444
1	1	2								3	4	4	36		3	5	3	3	4	5	3	4	3	4	4	3	3	3	5	3.66667	3	4	2	4	3	3	3.2	4	4	2	4	2	3	3	4	4	3.33333
2	5	3								3	4	3	27		5	3	3	4	3	3	3	5	3	3	3	3	3	4	5	3.53333	5	5	5	5	5	4	4.8	1	1	1	2	1	1	1	1	3	1.33333
2	5	3								3	5	4	48		2	4	4	4	3	3	3	4	3	3	3	3	2	3	3	3.13333	4	3	3	3	3	5	3.4	3	1	3	2	3	2	2	1	1	2
2	1	2								3	4	4	36		3	2	2	2	1	2	2	1	2	3	2	2	3	1	2	2	2	4	3	4	3	3	3.4	2	2	2	2	3	2	1	2	3	2.11111
2	2	2								5	5	5	100		3	4	4	4	4	4	4	4	4	3	4	4	4	5	4	3.93333	5	5	5	5	5	5	5	1	1	1	1	1	1	1	1	1	1
1	3	4								5	5	4	80		3	3	4	5	4	4	5	4	5	3	4	3	3	3	5	3.86667	5	5	5	5	5	4	4.8	2	1	2	1	1	1	2	1	1	1.33333
2	1	2								2	2	3	6		3	4	3	2	2	4	2	2	4	3	2	3	2	4	2	2.8	4	4	5	3	4	4	4	4	4	4	4	4	4	4	5	5	4.22222
1	5	4								4	4	5	60		5	4	5	5	5	5	5	5	5	4	4	5	5	5	5	4.8	4	4	5	4	4	4	4.2	1	1	1	1	1	1	1	1	1	1
2	2	2								2	2	2	4		3	4	3	2	4	2	4	4	2	2	3	3	4	2	2	2.93333	4	4	2	4	4	4	3.6	2	3	3	2	2	4	4	3	4	3
1	3	4								4	5	3	48		5	5	5	4	4	5	4	5	5	4	5	4	5	5	5	4.66667	2	4	3	2	4	3	3.2	1	1	1	2	3	3	1	2	1	1.66667
1	1	2								2	3	4	16		4	3	3	4	4	4	3	4	4	4	4	4	3	4	4	3.73333	3	3	3	1	3	1	2.2	2	2	4	2	2	2	2	4	2	2.44444
1	2	3								5	5	4	80		5	5	5	5	5	5	4	4	5	5	5	5	5	5	5	4.86667	4	4	4	5	5	5	4.6	2	2	3	3	3	3	1	2	2	2.33333
1	2	2								4	2	4	16		4	4	2	3	4	2	2	4	2	4	3	4	3	2	2	3	3	4	4	4	5	3	4	2	2	3	4	4	4	2	3	3	3
1	4	3								4	4	5	60		5	5	5	4	4	5	4	4	4	4	5	5	5	4	5	4.53333	4	4	5	4	5	4	4.4	1	1	2	1	1	1	2	1	1	1.22222
2	4	3								3	3	3	18		3	3	3	3	3	4	3	4	3	5	4	3	3	4	4	3.46667	4	5	3	4	4	3	3.8	3	1	2	3	3	1	1	3	2	2.11111
2	1	2								4	3	5	40		4	3	4	4	3	4	5	4	5	5	5	5	5	4	3	4.2	2	4	4	4	4	4	4	4	3	3	4	3	4	4	4	3	3.55556
2	4	4								3	4	2	18		5	5	3	5	5	5	5	5	4	4	5	3	4	4	5	4.46667	3	5	3	4	3	3	3.6	1	1	1	1	1	1	3	2	3	1.55556
2	2	2								3	3	3	18		3	2	2	3	2	2	1	1	3	2	2	3	2	1	3	2.13333	2	2	2	4	3	4	3	4	2	2	2	2	2	3	3	2	2.44444
1	1	1								5	4	3	45		2	3	2	2	3	3	3	4	3	3	3	3	2	4	3	2.86667	3	4	4	5	5	5	4.6	3	3	3	3	3	2	3	2	3	2.77778
2	5	5								4	4	4	48		2	2	2	2	2	3	2	2	2	2	2	2	3	4	2	2.26667	4	2	2	3	4	2	2.6	2	3	2	2	3	1	3	1	1	2
2	1	1								3	4	5	45		4	3	5	3	3	4	3	5	5	3	4	3	3	3	4	3.66667	2	2	3	2	2	3	2.4	2	2	1	3	1	1	1	3	1	1.66667
2	2	2								2	4	4	24		2	1	2	3	2	2	2	1	2	2	3	2	2	2	2	2	4	2	4	4	3	4	3.4	3	4	4	4	2	4	3	2	3	3.22222
1	5	4								4	3	3	24		5	4	5	5	5	5	5	5	5	3	3	3	4	4	5	4.4	5	5	5	5	5	3	4.6	2	2	1	1	2	1	2	1	1	1.44444
2	1	1								3	5	3	36		2	4	3	3	2	3	4	4	3	3	4	3	3	2	3	3.06667	5	5	4	5	5	5	4.8	3	3	3	2	4	2	4	3	4	3.11111
1	1	2								3	3	4	24		5	5	5	4	4	5	5	5	5	5	5	5	4	5	5	4.8	4	5	5	3	4	3	4	1	2	1	1	1	1	1	1	1	1.11111
2	2	1								5	5	5	100		5	4	5	5	5	5	4	4	5	5	4	5	5	4	5	4.66667	5	5	5	5	5	5	5	2	3	2	1	1	2	3	1	1	1.77778
2	4	3								3	2	4	12		2	2	2	2	2	4	2	4	4	2	4	4	2	4	2	2.8	3	2	2	2	2	3	2.2	2	2	3	2	2	3	2	3	4	2.55556
2	2	2								5	4	5	75		3	5	5	5	5	4	5	3	3	4	4	4	5	3	4	4.13333	2	3	4	4	3	3	3.4	3	3	4	4	2	4	4	4	3	3.44444
1	3	4								2	2	3	6		2	2	2	3	4	2	2	2	2	2	4	2	2	3	4	2.53333	4	4	4	5	3	4	4	3	2	2	2	2	2	2	4	2	2.33333
1	1	2								2	3	2	8		2	2	2	2	2	3	3	2	2	2	2	2	2	2	3	2.2	2	2	3	2	4	2	2.6	3	4	2	3	3	3	3	3	2	2.88889
2	2	2								4	2	4	16		2	2	2	4	3	2	4	4	4	3	3	2	3	2	2	2.8	2	2	2	2	2	4	2.4	2	3	3	2	4	3	4	3	4	3.11111
1	2	2								5	5	5	100		5	5	5	5	5	5	5	5	5	5	5	5	5	5	5	5	5	5	5	5	5	5	5	1	1	1	1	1	1	1	1	1	1
2	1	1								3	3	3	18		3	3	4	3	5	4	3	4	4	5	4	3	4	4	4	3.8	3	1	1	2	1	2	1.4	2	2	3	2	3	2	4	2	4	2.66667
2	2	2								4	4	4	48		2	3	3	1	3	2	2	3	3	1	2	1	2	2	2	2.13333	4	4	4	4	5	4	4.2	3	4	4	4	3	3	2	4	2	3.22222
2	5	4								5	5	5	100		4	4	5	3	5	5	4	3	3	5	3	3	3	3	4	3.8	4	4	5	3	4	4	4	3	3	3	1	1	2	3	3	3	2.44444
2	1	2								4	2	2	8		2	2	1	3	1	2	2	1	2	2	1	2	1	2	2	1.73333	3	4	3	4	4	4	3.8	2	2	3	2	2	2	4	2	2	2.33333
1	1	1								3	3	3	18		5	5	4	5	5	4	5	5	5	5	5	5	5	5	5	4.86667	3	4	2	3	3	3	3	1	1	1	1	1	1	1	1	1	1
2	3	3								3	4	3	27		4	5	3	3	3	4	3	5	3	3	3	3	4	3	3	3.46667	4	5	4	5	5	4	4.6	3	3	4	4	4	4	2	3	4	3.44444
1	2	1								5	5	5	100		5	5	4	3	3	3	5	3	4	5	3	4	5	5	3	4	3	3	5	5	3	4	4	1	3	2	2	2	1	1	2	1	1.66667
2	5	3								5	5	5	100		5	5	5	4	5	5	5	5	5	5	5	4	4	5	5	4.8	5	5	5	5	5	4	4.8	3	3	2	1	3	3	3	2	1	2.33333
1	1	1								4	4	4	48		3	3	3	3	5	4	4	4	5	5	4	3	3	5	5	3.93333	3	3	3	5	3	3	3.4	1	1	1	1	1	1	2	1	1	1.11111
2	4	3								3	3	3	18		5	5	5	4	4	5	5	5	4	5	5	5	5	5	5	4.8	4	5	5	5	5	5	5	1	2	1	2	1	1	2	1	2	1.44444
1	1	2								4	4	4	48		4	4	4	4	2	4	4	2	4	4	4	2	3	4	3	3.46667	2	2	2	2	4	4	2.8	2	4	4	4	2	2	4	4	4	3.33333
1	1	3								3	3	3	18		5	5	5	5	5	4	5	5	5	4	5	5	5	4	5	4.8	3	4	5	5	4	3	4.2	1	2	1	1	1	1	1	1	1	1.11111
1	2	1								5	3	5	50		3	4	2	4	3	4	4	4	4	4	4	4	4	4	4	3.73333	2	3	2	2	3	4	2.8	2	2	2	4	3	4	2	2	2	2.55556
1	3	3								4	3	4	32		3	2	2	2	2	2	4	2	2	2	2	3	3	4	4	2.6	2	3	4	2	2	3	2.8	2	3	2	3	2	2	1	1	2	2
1	4	4								4	4	5	60		4	4	4	4	4	5	4	4	5	4	5	5	4	4	4	4.26667	5	4	5	5	5	5	4.8	1	1	1	1	1	1	1	1	1	1
1	2	3								4	2	2	8		4	4	5	5	5	3	4	4	5	4	4	3	3	5	3	4.06667	2	4	4	2	3	2	3	2	3	2	4	4	2	3	2	2	2.66667
1	2	1								4	3	4	32		2	4	4	3	3	4	2	2	3	4	4	2	3	4	2	3.06667	3	4	3	4	3	2	3.2	2	2	2	3	3	4	2	4	2	2.66667
2	1	1								4	5	5	80		4	3	5	5	4	5	4	3	3	5	4	3	5	5	4	4.13333	4	4	5	5	5	5	4.8	3	2	3	2	3	1	1	3	2	2.22222
2	1	2								3	4	3	27		5	3	4	5	3	5	5	5	5	5	5	5	5	5	4	4.6	5	5	5	5	5	4	4.8	1	1	1	1	2	1	2	1	1	1.22222
2	1	2								4	3	3	24		2	3	3	3	3	3	3	3	3	2	3	4	3	3	3	2.93333	5	3	4	3	3	4	3.4	3	3	4	3	3	2	3	2	3	2.88889
2	1	2								3	3	3	18		3	3	5	5	5	5	5	3	4	3	3	3	3	3	4	3.8	3	3	3	3	3	2	2.8	3	1	3	3	1	1	1	2	1	1.77778
2	1	1								4	5	5	80		5	4	4	5	5	4	4	3	3	3	4	3	4	4	5	4	2	2	3	2	3	3	2.6	4	4	4	4	5	4	4	4	5	4.22222
1	2	2								4	4	2	24		3	2	3	4	4	3	3	2	4	4	2	2	2	4	2	2.93333	3	2	2	3	2	3	2.4	4	2	2	2	4	4	3	3	3	3
2	2	2								4	5	5	80		3	3	5	4	5	4	5	3	5	4	3	5	5	5	5	4.26667	5	5	5	5	5	4	4.8	1	1	2	2	2	1	1	2	1	1.44444
2	2	2								2	1	3	0		4	3	2	2	4	2	4	4	4	2	4	4	4	3	3	3.26667	4	3	4	3	4	4	3.6	3	2	2	2	2	3	2	2	1	2.11111
2	2	1								3	2	1	3		4	4	5	4	4	4	3	5	4	5	4	5	4	4	4	4.2	3	3	2	2	2	3	2.4	2	2	4	4	2	2	3	3	4	2.88889
1	1	2								5	3	3	30		2	3	3	3	4	3	3	4	2	3	4	4	2	2	3	3	3	4	3	5	5	3	4	1	1	1	1	1	1	1	1	2	1.11111
1	1	3								2	2	1	2		3	4	4	4	4	4	4	3	5	4	4	4	4	4	5	4	2	2	4	3	3	3	3	2	4	2	4	4	3	2	3	4	3.11111
2	2	3								4	4	3	36		5	5	5	5	5	5	5	5	5	5	5	5	5	5	5	5	5	5	5	5	5	5	5	2	1	2	1	2	2	1	2	2	1.66667
2	1	1								1	1	2	0		3	2	3	4	3	4	4	4	4	4	3	3	3	4	4	3.46667	3	3	4	4	4	4	3.8	4	2	4	2	2	3	2	4	2	2.77778
1	2	3								5	4	5	75		5	5	5	5	5	5	5	4	5	5	5	5	5	5	5	4.93333	5	5	5	5	4	5	4.8	2	2	1	2	1	1	1	1	2	1.44444
1	2	2								4	4	4	48		4	3	4	4	2	4	3	3	4	3	2	4	2	4	3	3.26667	2	1	2	2	2	2	1.8	3	4	4	4	2	4	4	4	4	3.66667
1	2	1								4	3	2	16		2	3	2	3	2	1	1	2	2	2	3	1	3	1	2	2	4	4	5	4	4	4	4.2	4	2	2	2	2	2	2	2	2	2.22222
2	2	1								4	4	4	48		2	4	2	2	2	2	2	3	3	3	2	4	4	2	4	2.73333	4	2	2	3	2	2	2.2	4	4	2	4	4	4	4	4	2	3.55556
1	2	1								5	3	5	50		3	5	5	3	4	3	3	5	5	5	4	3	3	3	5	3.93333	3	3	3	3	3	5	3.4	3	3	4	4	3	2	3	3	2	3
2	2	3								5	4	4	60		4	5	5	4	4	4	4	4	4	5	5	4	5	5	5	4.46667	4	5	4	5	3	3	4	1	1	1	1	1	1	2	1	1	1.11111
1	1	2								2	4	2	12		4	4	3	4	3	5	3	3	4	5	3	3	3	5	5	3.8	3	4	5	3	3	3	3.6	3	3	3	3	2	3	3	3	3	2.88889
2	2	3								3	4	4	36		2	3	2	2	2	2	2	4	2	2	3	2	2	4	3	2.46667	4	2	4	2	2	2	2.4	3	2	4	4	3	3	2	4	4	3.22222
2	2	2								5	3	3	30		3	5	3	4	3	3	5	4	3	3	4	3	3	3	5	3.6	3	2	3	3	4	3	3	3	3	2	3	3	3	1	2	1	2.33333
1	2	2								2	4	2	12		2	3	3	4	2	4	3	2	3	2	3	2	2	3	2	2.66667	4	2	2	2	4	2	2.4	2	2	2	3	4	2	2	2	3	2.44444
1	2	2								3	3	3	18		4	3	5	4	3	3	5	3	4	3	3	3	5	3	3	3.6	2	3	3	2	4	3	3	3	3	3	1	3	2	2	3	3	2.55556
2	1	2								5	5	3	60		4	5	3	4	3	5	5	5	5	4	5	4	3	3	4	4.13333	5	5	5	5	4	5	4.8	1	1	1	1	1	1	1	2	1	1.11111
2	1	2								5	5	4	80		2	3	3	3	2	3	2	2	3	2	3	3	4	2	3	2.66667	3	3	3	2	3	2	2.6	1	2	1	3	1	3	1	3	1	1.77778
2	1	2								3	5	3	36		4	4	3	2	3	4	4	2	2	2	4	2	3	3	2	2.93333	5	5	5	4	5	4	4.6	1	1	1	2	1	1	1	2	2	1.33333
2	1	1								3	3	3	18		5	5	5	5	4	4	5	5	5	4	4	5	5	5	4	4.66667	4	5	3	5	5	3	4.2	3	1	3	3	1	3	1	3	3	2.33333
2	1	2								4	4	3	36		5	5	4	4	5	5	4	4	4	5	5	4	4	5	4	4.46667	5	5	5	5	4	5	4.8	1	1	1	1	1	1	1	1	1	1
1	2	3								3	3	3	18		5	3	3	4	3	4	5	5	3	3	4	3	3	3	3	3.6	4	3	3	5	4	4	3.8	3	3	3	3	3	2	1	1	2	2.33333
2	2	2								3	5	3	36		3	2	3	4	3	3	3	3	4	2	2	3	3	2	4	2.93333	2	3	2	3	3	3	2.8	2	2	2	1	1	1	1	1	1	1.33333
2	1	2								5	5	5	100		5	5	5	5	5	4	5	5	5	5	5	5	5	5	5	4.93333	3	4	4	3	4	4	3.8	2	1	2	2	2	1	1	2	2	1.66667
2	1	1								3	5	5	60		2	3	3	4	3	2	2	3	3	3	4	3	3	4	3	3	5	5	5	5	5	5	5	3	1	1	2	2	1	3	1	3	1.88889
2	2	2								4	4	2	24		4	2	2	2	2	3	4	4	2	2	2	3	4	2	3	2.73333	1	3	1	1	3	2	2	2	3	2	4	3	2	4	2	2	2.66667
2	2	2								5	5	5	100		5	5	4	5	5	5	4	5	5	5	5	5	5	5	5	4.86667	5	5	4	5	5	5	4.8	1	3	2	2	2	2	2	2	2	2
1	1	2								4	3	3	24		5	5	5	5	5	5	5	5	4	4	5	5	4	4	5	4.73333	3	3	3	3	4	3	3.2	3	3	3	4	4	3	3	2	3	3.11111
1	2	2								5	5	5	100		5	4	5	5	4	4	5	4	5	4	4	4	5	5	4	4.46667	3	4	4	4	3	4	3.8	2	1	1	1	1	2	2	1	2	1.44444
2	2	1								4	4	4	48		5	5	5	5	5	5	5	5	5	5	5	5	5	5	5	5	5	5	5	5	4	4	4.6	2	2	1	1	2	1	3	2	3	1.88889
1	2	2								2	2	2	4		4	4	2	4	2	2	2	4	2	4	3	3	2	4	2	2.93333	4	4	4	5	5	5	4.6	1	2	2	1	3	2	2	3	2	2
2	2	2								5	4	5	75		4	4	5	3	4	4	3	5	5	5	5	5	5	5	4	4.4	5	5	5	5	5	5	5	1	3	1	1	1	2	3	1	1	1.55556
1	2	1								5	5	5	100		5	5	5	5	5	5	5	5	5	5	5	5	5	4	5	4.93333	5	5	5	5	5	5	5	3	2	3	1	3	1	3	2	2	2.22222
2	2	2								3	3	3	18		3	3	3	3	3	3	3	4	2	2	2	3	3	2	3	2.8	3	5	5	5	5	5	5	1	1	1	1	2	2	3	1	3	1.66667
1	1	3								4	3	2	16		2	4	4	3	4	2	4	4	2	3	3	4	3	4	2	3.2	4	2	4	4	4	4	3.6	4	2	4	2	2	4	4	3	4	3.22222
1	2	1								3	5	3	36		3	4	4	4	4	2	4	3	2	4	2	3	4	2	2	3.13333	2	2	2	2	4	2	2.4	2	3	2	1	2	3	2	1	2	2
2	1	2								3	4	2	18		2	2	4	4	4	2	2	4	4	3	3	4	2	4	3	3.13333	2	4	4	3	2	4	3.4	2	3	4	4	4	4	4	3	4	3.55556
2	1	1								4	5	4	64		4	4	5	4	3	5	5	3	4	3	5	3	4	5	4	4.06667	4	4	5	4	5	4	4.4	3	4	4	2	4	3	3	4	2	3.22222
1	1	3								4	3	4	32		3	5	5	4	3	3	3	3	3	3	3	3	4	5	3	3.53333	4	3	3	4	3	2	3	3	3	3	1	1	1	1	1	2	1.77778
1	1	2								5	3	5	50		5	5	5	5	4	5	5	5	4	4	5	5	5	5	5	4.8	4	3	5	5	5	5	4.6	1	1	1	1	1	1	2	1	3	1.33333
2	1	3								4	3	3	24		5	3	5	4	5	5	3	5	3	3	4	3	3	5	4	4	5	5	5	5	5	4	4.8	2	3	2	1	1	1	3	1	2	1.77778
2	2	2								3	3	5	30		4	4	5	5	5	5	5	4	5	5	5	5	5	5	5	4.8	4	3	5	5	3	4	4	1	3	1	2	1	1	1	1	2	1.44444
1	2	1								3	3	4	24		4	2	4	4	4	2	4	3	3	3	2	3	3	3	3	3.13333	3	3	3	3	3	4	3.2	1	1	3	1	1	1	3	1	3	1.66667
2	1	2								2	2	2	4		4	3	4	3	3	4	4	3	2	2	4	3	4	4	3	3.33333	3	4	4	5	4	3	4	3	4	4	4	4	3	4	2	3	3.44444
1	1	2								1	2	1	1		2	2	4	2	2	2	2	2	2	3	2	2	2	2	2	2.2	2	4	2	2	2	2	2.4	4	4	4	4	4	4	4	2	2	3.55556
1	2	3								4	2	4	16		4	4	2	2	4	2	4	4	4	3	4	3	4	4	3	3.4	2	4	4	2	4	4	3.6	4	2	4	4	4	4	4	4	2	3.55556
2	1	2								5	4	5	75		5	5	5	5	5	5	5	5	5	5	5	5	5	5	5	5	4	4	4	4	5	4	4.2	1	2	2	1	2	1	3	2	1	1.66667
1	2	2								3	3	4	24		4	3	4	3	4	5	3	3	4	3	4	5	3	4	3	3.66667	5	5	3	5	5	5	4.6	2	1	2	3	2	1	2	1	1	1.66667
1	2	2								5	5	5	100		5	5	5	5	5	5	5	5	3	4	4	4	4	5	5	4.6	3	3	5	5	5	5	4.6	2	1	3	3	3	2	1	3	1	2.11111
2	1	2								4	2	2	8		2	3	1	1	1	3	3	2	2	1	2	2	1	2	2	1.86667	4	3	4	4	4	3	3.6	2	4	2	4	4	2	4	2	2	2.88889
1	1	1								3	3	3	18		4	3	3	3	3	3	4	3	3	3	3	2	4	3	3	3.13333	5	3	3	4	3	3	3.2	2	3	3	2	1	1	3	3	3	2.33333
2	2	2								5	5	5	100		5	5	5	5	5	5	4	5	5	5	5	5	5	5	5	4.93333	4	5	5	5	5	5	5	2	4	2	3	2	4	2	2	3	2.66667
1	2	2								4	2	4	16		3	2	4	2	3	2	2	2	4	3	4	4	4	4	4	3.13333	4	2	4	4	4	2	3.2	4	4	4	4	4	4	4	4	4	4
2	1	3								4	2	2	8		3	4	4	4	3	4	3	2	2	4	4	4	4	3	2	3.33333	2	2	3	2	2	2	2.2	3	3	3	2	2	3	3	2	2	2.55556
1	1	3								4	4	2	24		4	2	4	4	2	3	2	3	2	2	2	3	2	3	3	2.73333	3	5	4	4	4	4	4.2	2	4	2	2	4	2	3	4	3	2.88889
2	1	2								5	4	4	60		3	3	5	4	3	3	3	3	3	5	5	4	5	3	3	3.66667	4	3	5	4	4	5	4.2	2	1	1	2	3	2	1	3	2	1.88889
1	2	3								5	5	5	100		5	5	5	5	5	5	5	5	5	5	5	5	5	5	5	5	5	5	5	5	5	5	5	1	1	1	1	1	1	1	1	1	1
1	1	3								5	4	4	60		3	4	3	3	5	3	3	3	3	3	3	5	4	3	5	3.53333	5	3	3	3	4	5	3.6	1	1	1	1	2	1	2	1	2	1.33333
2	1	3								4	4	4	48		2	3	4	4	2	2	2	3	2	4	4	2	2	3	2	2.73333	4	4	4	4	5	5	4.4	3	4	4	4	3	2	3	4	3	3.33333
1	2	3								3	4	4	36		5	4	5	5	5	3	5	3	5	4	5	4	3	5	5	4.4	5	4	3	3	5	5	4	2	3	1	2	1	1	1	2	1	1.55556
1	1	2								3	4	4	36		3	3	5	4	3	5	5	4	5	5	3	4	3	5	5	4.13333	3	3	3	2	3	2	2.6	2	2	3	1	2	3	2	2	3	2.22222
1	2	3								2	2	2	4		4	2	2	2	2	4	3	2	2	3	2	2	2	3	2	2.46667	4	4	3	4	3	4	3.6	4	2	3	4	2	3	2	2	3	2.77778
1	1	2								5	4	3	45		4	3	4	5	3	3	5	5	4	4	3	4	5	3	4	3.93333	5	4	4	5	4	4	4.2	3	1	3	1	1	3	3	3	2	2.22222
1	1	2								4	5	4	64		5	5	3	4	5	3	3	3	3	3	3	4	3	3	4	3.6	5	5	3	5	5	3	4.2	1	2	1	3	3	1	2	3	1	1.88889
2	1	2								3	3	2	12		4	5	4	5	5	4	5	5	5	5	5	5	5	4	5	4.73333	3	4	4	3	3	3	3.4	3	2	4	3	3	3	4	4	3	3.22222
2	1	3								2	3	3	12		3	3	2	3	4	2	3	3	3	3	3	4	3	3	3	3	4	5	5	5	3	3	4.2	2	3	3	3	4	4	3	3	3	3.11111
2	1	2								3	4	5	45		5	4	4	3	3	4	5	3	4	5	3	4	4	3	4	3.86667	1	1	3	2	2	2	2	4	2	4	3	4	2	4	3	2	3.11111
2	1	3								2	2	4	8		3	4	4	5	4	3	5	3	5	4	4	3	3	4	4	3.86667	2	3	1	1	2	2	1.8	1	2	1	2	2	2	1	2	2	1.66667
1	1	2								4	5	5	80		4	5	5	3	3	5	4	5	3	5	5	5	5	4	5	4.4	4	3	3	3	5	3	3.4	3	3	3	1	1	3	3	3	3	2.55556
1	2	2								4	2	2	8		4	4	4	4	4	4	4	4	4	2	4	4	4	4	4	3.86667	2	4	4	3	3	2	3.2	3	2	3	2	3	3	4	4	2	2.88889
2	1	3								5	5	4	80		3	4	3	4	3	2	3	3	4	3	2	3	3	3	2	3	5	5	5	3	5	3	4.2	1	2	1	1	1	1	1	2	1	1.22222
1	1	2								4	5	5	80		3	4	5	3	3	3	3	5	5	4	3	3	3	5	5	3.8	4	5	5	5	5	5	5	1	1	1	1	1	1	1	1	2	1.11111
2	1	1								4	2	2	8		3	4	2	4	4	2	3	2	4	3	2	2	2	4	2	2.86667	3	4	4	5	4	4	4.2	2	2	4	3	3	4	2	3	2	2.77778
1	1	2								3	2	4	12		5	4	4	3	4	3	4	4	3	4	3	4	5	3	3	3.73333	4	3	4	3	3	4	3.4	3	2	2	4	4	4	2	4	2	3
1	1	3								5	4	5	75		4	2	3	3	4	3	3	3	3	3	2	3	3	4	3	3.06667	2	4	3	3	2	2	2.8	1	1	2	3	3	3	3	3	3	2.44444
2	2	2								4	5	4	64		3	5	4	4	3	5	5	5	5	5	3	5	3	5	3	4.2	3	3	3	4	4	4	3.6	3	3	3	1	1	1	1	3	1	1.88889
1	1	2								3	5	5	60		5	5	5	4	5	5	5	5	5	5	5	5	5	5	4	4.86667	5	5	5	5	5	5	5	2	3	2	2	2	2	3	1	1	2
1	1	3								4	5	4	64		2	2	2	3	3	4	2	2	2	2	4	4	4	2	3	2.73333	3	3	2	1	2	3	2.2	4	2	2	2	3	2	2	3	4	2.66667
1	1	1								2	2	2	4		3	4	2	2	2	4	4	2	2	3	2	3	2	4	4	2.86667	4	4	4	3	4	3	3.6	2	3	4	4	2	2	2	4	2	2.77778
1	2	3								4	4	3	36		2	2	1	2	3	2	1	1	3	1	2	1	1	3	2	1.8	4	4	3	3	4	4	3.6	4	2	3	4	3	4	4	4	4	3.55556
2	1	3								5	4	5	75		5	3	5	3	4	3	3	3	4	3	3	3	3	5	5	3.66667	3	3	3	2	2	4	2.8	1	2	1	1	1	3	1	1	1	1.33333
2	1	2								2	4	4	24		2	2	4	2	2	4	4	3	3	2	2	2	4	2	3	2.73333	4	4	4	4	3	4	3.8	2	1	2	3	2	1	2	3	2	2
1	1	1								3	5	5	60		3	3	3	2	3	2	2	2	3	3	3	4	3	3	3	2.8	3	4	3	4	4	5	4	3	3	4	3	2	2	3	4	4	3.11111
1	1	2								5	4	4	60		2	1	2	2	2	3	2	2	2	1	2	3	2	3	2	2.06667	4	4	4	3	3	3	3.4	5	4	5	4	4	4	3	4	4	4.11111
2	1	2								4	4	4	48		3	3	2	3	4	4	2	3	3	4	2	2	4	3	2	2.93333	4	3	4	2	4	4	3.4	2	2	3	2	3	3	2	2	2	2.33333
2	2	2								3	3	3	18		2	3	3	2	2	3	2	3	2	4	2	4	3	3	3	2.73333	5	5	4	4	5	5	4.6	1	3	1	3	3	2	3	3	3	2.44444
1	2	1								2	3	2	8		3	3	3	3	4	3	4	5	3	3	4	3	4	4	3	3.46667	3	3	3	3	4	5	3.6	1	1	2	1	2	1	1	1	1	1.22222
2	1	3								4	5	3	48		4	4	5	5	5	5	5	5	5	5	5	5	5	5	5	4.86667	4	4	4	4	5	5	4.4	2	1	2	1	1	2	2	1	1	1.44444
2	1	2								3	3	2	12		3	4	3	3	3	3	4	3	3	4	3	3	3	3	2	3.13333	4	3	3	4	3	4	3.4	2	1	1	2	3	3	1	3	1	1.88889
2	1	2								3	3	3	18		5	5	5	5	5	5	5	5	5	4	5	5	5	5	5	4.93333	3	3	3	3	3	4	3.2	2	2	3	3	3	3	3	3	3	2.77778
2	1	2								3	3	3	18		3	5	5	5	3	5	4	4	4	5	5	5	3	5	5	4.4	4	3	4	3	4	5	3.8	3	3	3	2	2	3	2	3	3	2.66667
1	2	2								3	2	4	12		2	3	3	2	3	4	2	3	3	3	3	2	4	4	2	2.86667	3	4	4	4	4	2	3.6	2	2	2	4	2	2	3	3	3	2.55556
2	2	2								4	4	5	60		4	2	3	2	2	4	4	4	3	3	2	2	4	2	2	2.86667	2	4	4	3	4	4	3.8	4	4	4	4	3	4	4	4	4	3.88889
2	2	1								5	5	5	100		4	4	5	5	5	5	5	3	5	5	5	3	5	5	5	4.6	5	5	4	5	5	4	4.6	1	2	1	2	1	1	1	1	1	1.22222
1	2	2								3	4	3	27		2	2	2	3	1	2	3	2	2	3	2	2	1	3	3	2.2	4	2	2	3	3	2	2.4	4	2	4	4	2	4	4	3	2	3.22222
2	1	1								5	3	4	40		3	3	3	5	5	3	5	3	3	3	3	3	3	5	3	3.53333	5	4	3	5	5	5	4.4	3	2	1	3	1	1	2	3	3	2.11111
1	2	1								3	3	5	30		3	3	3	3	2	3	3	2	2	2	3	2	3	3	2	2.6	4	3	2	3	4	3	3	2	1	3	2	1	3	2	2	1	1.88889
2	2	1								5	5	4	80		5	5	5	4	5	5	5	5	5	5	5	4	4	5	5	4.8	3	5	4	3	4	3	3.8	1	3	1	1	2	2	3	1	2	1.77778
1	1	2								3	5	3	36		4	3	3	4	3	2	3	3	3	3	3	3	2	3	2	2.93333	5	5	3	5	3	5	4.2	3	2	3	3	3	4	2	4	4	3.11111
1	2	2								2	4	4	24		4	5	4	4	5	3	4	3	4	4	4	5	5	4	4	4.13333	3	3	4	2	4	4	3.4	5	5	3	3	3	4	4	3	4	3.77778
1	1	2								4	4	4	48		5	4	3	4	3	4	4	4	5	4	5	3	5	4	3	4	3	4	3	4	4	4	3.8	2	3	3	2	2	2	2	2	2	2.22222
1	2	3								3	2	3	9		3	3	3	5	3	3	3	3	3	3	3	3	3	3	5	3.26667	3	5	5	3	3	5	4.2	3	3	3	3	2	3	4	3	3	3
1	1	1								3	4	5	45		5	5	5	5	5	5	5	5	5	5	5	5	5	5	5	5	4	3	4	5	5	3	4	1	1	1	1	2	1	2	1	1	1.22222
2	2	2								5	5	5	100		5	5	3	5	3	3	4	3	3	4	5	5	5	3	5	4.06667	5	4	4	5	5	5	4.6	4	3	3	3	3	3	2	3	2	2.88889
2	2	2								3	5	3	36		3	3	4	3	3	3	5	3	5	5	3	3	3	4	3	3.53333	3	3	5	3	3	3	3.4	3	3	3	3	1	2	3	3	3	2.66667
1	2	2								4	4	4	48		2	3	2	2	2	2	2	1	2	2	2	2	1	1	2	1.86667	2	3	2	4	4	2	3	3	3	4	4	4	3	3	3	4	3.44444
1	1	3								3	3	3	18		5	3	5	3	4	3	4	4	5	4	4	3	5	5	4	4.06667	2	3	3	3	3	3	3	2	1	3	2	3	2	3	3	2	2.33333
2	1	3								5	4	5	75		4	5	5	3	4	5	3	3	3	3	5	5	5	3	3	3.93333	5	5	5	5	5	5	5	1	1	1	1	3	2	1	1	1	1.33333
1	1	1								4	4	4	48		4	5	5	4	4	5	4	4	4	3	3	4	4	5	5	4.2	4	3	4	4	4	4	3.8	2	2	4	2	3	2	3	2	3	2.55556
1	1	2								4	3	2	16		4	4	4	4	2	2	4	4	3	4	4	3	2	4	4	3.46667	1	3	3	2	2	1	2.2	4	4	2	3	3	3	4	2	2	3
1	2	2								3	4	4	36		5	4	5	5	4	5	5	5	5	5	5	5	5	4	5	4.8	3	3	4	5	5	4	4.2	3	3	3	3	3	2	1	3	3	2.66667
1	1	2								4	4	4	48		2	3	2	2	3	4	4	3	2	4	4	3	2	4	4	3.06667	4	3	2	2	4	3	2.8	2	4	4	4	4	4	4	2	3	3.44444
1	1	2								5	5	5	100		4	5	4	4	5	5	5	5	5	5	5	4	5	5	5	4.73333	4	5	4	3	5	5	4.4	1	1	1	2	1	2	2	1	1	1.33333
1	1	3								3	3	3	18		4	2	2	2	3	4	4	4	3	2	2	2	3	3	3	2.86667	5	3	3	3	3	4	3.2	3	3	3	3	3	2	1	3	3	2.66667
1	1	3								4	5	5	80		5	5	5	5	5	5	5	5	5	4	4	5	4	5	5	4.8	4	5	5	5	4	5	4.8	2	2	2	2	2	2	2	1	2	1.88889
1	1	1								3	2	4	12		5	3	3	3	3	5	5	5	3	3	5	3	4	5	3	3.86667	4	3	4	3	3	3	3.2	1	3	1	1	3	3	3	1	3	2.11111
2	1	2								4	4	3	36		3	5	4	4	3	5	4	3	4	5	3	3	4	4	4	3.86667	4	3	4	4	3	4	3.6	5	4	4	4	4	3	4	5	4	4.11111
1	1	3								5	3	3	30		3	2	3	2	3	3	2	2	3	3	3	3	4	2	3	2.73333	3	3	4	5	3	3	3.6	3	3	3	2	3	1	2	1	3	2.33333
1	2	3								3	5	4	48		2	3	3	3	3	2	3	4	2	3	2	3	3	3	2	2.73333	5	5	5	4	4	5	4.6	3	3	2	3	3	1	3	3	3	2.66667
2	2	3								4	3	5	40		3	3	3	4	3	4	4	5	3	3	3	5	3	3	5	3.6	5	5	3	5	3	3	3.8	4	3	2	2	4	3	3	4	3	3.11111
1	1	3								4	3	4	32		2	3	3	2	2	2	2	3	4	3	3	3	3	3	2	2.66667	3	3	2	3	3	2	2.6	1	3	2	1	2	2	1	1	3	1.77778
2	1	3								4	5	4	64		2	3	4	4	4	4	4	3	4	2	4	4	4	2	4	3.46667	1	2	1	3	1	3	2	4	4	4	4	4	4	4	4	5	4.11111
1	2	3								4	5	5	80		3	4	3	4	3	3	3	3	5	3	5	3	5	4	3	3.6	5	5	5	5	4	5	4.8	1	1	3	3	2	1	2	3	3	2.11111
1	2	1								5	5	5	100		5	5	3	5	4	5	5	3	4	5	5	4	4	5	4	4.4	3	4	3	4	4	5	4	1	2	1	1	3	1	1	3	1	1.55556
1	1	1								5	3	4	40		2	3	2	2	2	3	2	3	3	3	2	4	3	3	4	2.73333	5	4	5	5	5	5	4.8	1	2	1	2	1	3	2	3	1	1.77778
2	1	3								5	3	4	40		3	3	3	5	3	4	3	3	3	3	3	3	3	3	5	3.33333	2	3	3	3	3	2	2.8	3	3	2	4	3	3	4	3	3	3.11111
1	2	3								4	5	4	64		4	3	4	4	3	3	4	3	4	3	4	3	3	4	5	3.6	4	5	5	4	5	5	4.8	1	1	1	1	1	1	1	1	1	1
2	1	3								3	2	3	9		2	2	1	2	3	3	1	2	2	2	2	2	3	3	3	2.2	3	2	3	4	4	4	3.4	1	1	2	1	2	1	2	2	2	1.55556
2	1	3								3	5	3	36		4	2	3	3	4	3	2	4	4	4	4	2	3	4	4	3.33333	4	2	3	3	2	3	2.6	2	1	1	1	2	2	1	1	1	1.33333
2	1	2								5	5	5	100		5	5	5	5	5	5	5	5	5	5	5	5	5	5	5	5	5	5	5	5	5	5	5	1	1	1	1	1	1	1	1	1	1
2	2	2								3	3	5	30		5	5	5	4	5	5	4	3	5	5	5	4	5	3	5	4.53333	5	5	5	5	5	5	5	2	1	1	3	1	1	2	1	2	1.55556
1	2	1								2	3	2	8		2	2	4	4	4	2	2	2	2	3	2	2	2	4	2	2.6	4	4	4	4	4	4	4	1	2	3	2	2	2	2	2	2	2
2	1	2								3	3	2	12		2	2	3	4	2	4	2	2	3	2	2	2	2	2	2	2.4	2	2	2	2	3	3	2.4	2	1	3	1	2	2	1	1	2	1.66667
1	1	2								4	3	3	24		2	4	4	4	2	4	2	2	4	2	4	4	4	3	2	3.13333	2	4	2	4	4	3	3.4	4	4	4	4	4	4	4	4	4	4
1	2	1								3	5	5	60		4	4	3	2	4	2	2	3	3	3	3	2	3	3	4	3	3	2	2	3	4	2	2.6	3	3	3	1	2	2	3	3	1	2.33333
1	2	2								2	3	4	16		3	3	5	5	5	4	4	3	4	4	3	5	5	3	4	4	5	5	3	5	3	3	3.8	1	1	1	1	1	1	2	1	1	1.11111
1	2	1								4	2	4	16		4	3	2	3	4	3	4	4	4	2	3	4	2	4	4	3.33333	4	3	3	3	3	4	3.2	4	2	2	2	2	2	4	3	2	2.55556
2	1	2								5	4	4	60		5	5	5	4	5	5	5	5	5	5	5	5	4	5	5	4.86667	3	5	5	5	4	4	4.6	1	1	1	1	2	1	2	1	1	1.22222
2	1	2								3	2	2	6		3	3	4	4	4	3	4	4	3	4	5	4	4	4	4	3.8	3	3	2	2	3	4	2.8	5	4	4	5	4	3	5	3	3	4
1	2	2								4	4	2	24		4	4	2	4	2	3	4	3	4	2	2	4	4	3	4	3.26667	2	2	2	2	2	2	2	2	2	2	3	2	2	3	1	2	2.11111
2	1	3								4	4	5	60		2	2	3	2	2	2	2	3	2	2	2	2	2	2	4	2.26667	2	3	3	2	4	2	2.8	4	3	3	3	5	4	4	3	3	3.55556
2	2	2								4	4	3	36		1	2	1	2	2	3	2	2	2	1	1	2	2	1	2	1.73333	2	4	4	3	4	4	3.8	3	4	4	4	4	4	4	5	4	4
2	2	3								2	4	2	12		5	5	4	5	5	4	5	5	5	5	5	5	5	5	5	4.86667	3	4	4	4	5	4	4.2	3	1	2	2	3	2	3	1	1	2
1	1	2								5	5	5	100		5	5	4	4	5	4	5	5	5	4	5	5	5	5	5	4.73333	5	4	5	5	5	4	4.6	2	2	2	2	2	2	1	2	1	1.77778
1	1	2								5	4	3	45		3	3	5	4	4	3	3	4	3	3	3	3	3	5	5	3.6	2	3	4	4	3	3	3.4	3	2	3	4	3	3	3	3	4	3.11111
2	1	1								3	5	4	48		3	3	4	3	4	2	3	3	3	3	3	3	3	4	2	3.06667	3	5	3	4	5	5	4.4	2	2	1	1	1	1	2	2	1	1.44444
2	2	2								5	3	3	30		3	3	5	5	5	3	5	3	5	3	3	4	3	3	5	3.86667	5	5	5	5	5	5	5	1	3	3	3	3	1	3	3	1	2.33333
2	2	2								3	5	3	36		3	2	3	3	2	2	2	4	2	3	3	4	2	3	4	2.8	5	3	3	3	5	3	3.4	1	2	1	1	1	1	2	2	1	1.33333
2	2	1								1	1	2	0		4	4	4	3	4	4	3	4	4	3	4	4	2	4	2	3.53333	4	4	3	4	2	4	3.4	3	3	2	2	2	2	3	4	2	2.55556
1	2	3								4	5	5	80		3	5	4	5	3	4	3	5	5	5	5	3	3	5	5	4.2	3	3	2	4	2	4	3	3	1	3	1	1	3	1	1	1	1.66667
1	2	3								2	2	2	4		3	3	4	4	4	4	3	5	5	5	4	3	3	5	3	3.86667	2	2	2	2	3	2	2.2	4	4	4	4	4	4	3	4	4	3.88889
1	1	3								3	1	1	0		1	3	2	3	1	2	2	3	2	2	2	2	2	3	1	2.06667	1	1	1	2	1	1	1.2	2	1	2	1	2	3	1	3	3	2
2	1	1								4	3	3	24		3	4	3	3	3	3	4	4	3	4	3	5	3	3	3	3.4	5	5	4	3	5	5	4.4	2	3	3	3	3	1	3	3	3	2.66667
2	2	2								4	2	4	16		4	4	4	4	5	4	3	4	4	3	4	3	5	3	5	3.93333	4	2	2	2	3	2	2.2	5	5	5	5	4	3	3	4	4	4.22222
2	2	2								3	3	3	18		4	3	3	5	3	3	3	3	4	3	3	3	5	4	3	3.46667	5	4	3	5	4	5	4.2	2	1	1	1	1	1	1	1	1	1.11111
2	2	2								5	5	5	100		5	5	5	5	5	5	5	5	5	5	5	5	5	5	5	5	5	5	5	5	5	5	5	1	1	1	1	1	1	1	1	1	1
2	1	3								3	3	3	18		2	4	3	3	4	3	2	4	3	3	3	3	2	3	3	3	3	5	5	5	5	5	5	3	3	4	4	4	2	4	3	3	3.33333
2	1	2								2	2	2	4		4	4	4	2	4	3	4	4	4	4	3	2	4	3	2	3.4	4	3	3	3	4	3	3.2	3	2	1	2	2	3	2	2	3	2.22222
1	2	3								4	3	4	32		2	2	3	2	3	1	2	1	1	3	2	1	2	3	1	1.93333	4	3	4	4	4	2	3.4	4	4	4	2	4	3	2	4	4	3.44444
2	1	1								2	2	2	4		2	2	1	1	1	2	2	1	2	2	2	2	2	2	2	1.73333	4	4	4	4	4	4	4	2	2	2	2	3	2	1	2	2	2
2	2	3								4	3	3	24		5	5	5	3	4	5	5	5	5	4	5	5	4	5	5	4.66667	2	4	3	3	2	2	2.8	3	3	3	3	2	3	2	3	3	2.77778
1	2	2								3	4	3	27		4	4	5	3	4	4	5	3	5	5	4	5	5	5	4	4.33333	3	5	5	3	3	3	3.8	1	1	1	1	1	1	1	1	1	1
2	1	1								5	4	3	45		3	5	3	5	3	3	3	3	4	5	3	3	3	5	3	3.6	5	4	4	3	3	3	3.4	2	4	4	3	4	3	3	2	3	3.11111
1	2	3								5	5	5	100		5	5	4	5	5	5	5	5	5	4	5	5	5	5	4	4.8	5	4	5	4	4	5	4.4	2	2	2	2	2	3	2	1	2	2
2	1	1								5	4	5	75		4	5	5	4	3	5	3	3	3	3	3	3	3	3	3	3.53333	3	4	3	5	3	5	4	1	1	3	1	3	3	2	1	3	2
2	2	2								4	4	4	48		4	5	4	3	3	5	4	3	3	3	4	5	5	3	3	3.8	5	3	5	3	5	3	3.8	1	1	1	1	3	2	1	1	1	1.33333
2	2	2								5	3	3	30		4	5	4	4	5	5	5	5	5	5	5	5	4	4	5	4.66667	5	5	5	5	5	5	5	3	4	4	3	3	3	3	3	4	3.33333
2	2	3								5	4	3	45		5	5	4	5	5	4	5	5	5	5	5	4	5	5	4	4.73333	4	4	3	2	4	2	3	2	1	1	2	1	1	1	1	1	1.22222
2	1	2								5	5	5	100		3	4	2	3	3	3	2	3	3	2	2	4	3	3	3	2.86667	2	3	2	3	4	3	3	3	3	4	3	3	3	4	4	2	3.22222
1	2	2								4	2	2	8		2	2	4	2	2	2	2	4	2	3	2	3	2	4	2	2.53333	3	4	3	2	2	4	3	4	4	4	3	4	3	2	3	2	3.22222
2	2	3								5	5	5	100		3	5	5	5	5	5	5	5	5	3	5	5	5	5	5	4.73333	3	4	3	3	3	3	3.2	2	2	2	1	2	2	3	1	1	1.77778
2	1	2								3	4	4	36		2	2	2	3	4	2	2	2	3	3	4	4	2	2	4	2.73333	3	4	4	4	3	4	3.8	1	2	2	3	1	1	2	2	3	1.88889
1	1	2								5	4	4	60		4	3	4	4	5	3	4	3	4	4	3	3	3	4	5	3.73333	2	3	3	3	2	3	2.8	3	3	2	3	3	4	3	3	3	3
2	2	3								3	4	4	36		2	3	4	4	2	4	3	3	2	3	3	4	3	4	4	3.2	5	5	4	5	5	3	4.4	1	1	1	1	2	1	1	1	1	1.11111
1	2	2								2	2	2	4		3	4	4	5	4	5	4	4	4	3	5	5	5	4	4	4.2	4	3	3	3	5	4	3.6	4	4	5	4	4	4	4	5	4	4.22222
2	1	1								5	5	5	100		5	5	5	5	5	5	5	5	5	5	5	5	5	5	5	5	5	5	5	5	5	5	5	1	1	1	1	1	1	1	1	1	1
2	1	1								4	5	3	48		4	5	5	5	4	5	5	4	5	5	4	5	5	4	4	4.6	4	5	5	5	5	5	5	3	1	3	1	1	3	1	1	1	1.66667
1	1	2								5	3	5	50		4	5	4	3	5	4	3	3	5	4	3	3	5	5	5	4.06667	5	5	5	5	5	4	4.8	3	3	3	3	3	3	3	3	3	3
1	2	1								5	5	5	100		5	5	5	5	5	5	5	5	5	5	5	5	5	5	5	5	5	5	5	5	5	5	5	1	2	2	2	2	2	1	1	1	1.55556
2	2	2								4	2	2	8		4	3	2	2	2	2	3	2	2	3	2	2	2	2	2	2.33333	2	2	2	2	2	4	2.4	2	2	1	2	3	1	1	2	1	1.66667
1	1	2								1	2	2	2		4	3	3	4	4	4	3	3	4	4	5	4	5	4	3	3.8	2	2	4	3	2	4	3	4	2	2	2	3	2	4	2	2	2.55556
2	2	2								4	5	5	80		4	5	3	4	4	4	4	4	3	3	4	3	4	4	4	3.8	5	5	5	4	5	5	4.8	1	1	1	1	1	1	1	1	1	1
1	1	2								4	3	3	24		2	3	4	4	4	3	4	2	4	4	2	4	3	4	3	3.33333	2	2	2	2	3	3	2.4	2	2	2	1	2	1	2	2	2	1.77778
2	1	2								4	3	4	32		5	4	5	4	5	4	3	4	3	4	4	4	4	5	4	4.13333	2	2	2	1	2	2	1.8	2	4	2	2	2	4	4	3	2	2.77778
2	1	3								4	4	2	24		3	3	4	4	2	4	4	4	3	4	2	2	4	4	4	3.4	4	2	4	2	4	2	2.8	3	2	3	2	2	2	2	4	4	2.66667
2	2	2								4	3	4	32		3	3	3	3	3	3	3	2	2	3	4	2	2	3	4	2.86667	3	2	2	4	3	4	3	3	3	3	2	3	2	3	4	3	2.88889
1	2	2								4	4	4	48		2	4	3	3	4	3	3	3	4	4	3	4	2	3	3	3.2	5	5	5	5	4	5	4.8	3	1	3	3	1	1	3	3	1	2.11111
1	2	2								3	5	3	36		3	5	3	3	5	3	4	3	4	5	3	4	4	4	5	3.86667	4	3	3	3	2	3	2.8	3	3	2	1	1	3	3	3	2	2.33333
2	2	3								2	2	2	4		2	4	2	3	2	2	2	2	2	4	3	2	2	4	2	2.53333	3	4	4	3	2	2	3	1	2	1	3	1	2	3	2	2	1.88889
1	2	3								5	5	5	100		5	5	5	4	4	4	4	4	5	5	4	4	4	5	4	4.4	4	4	5	4	5	5	4.6	2	1	1	2	1	2	2	2	1	1.55556
2	1	2								2	2	2	4		4	5	4	4	4	4	4	4	3	4	4	3	4	4	3	3.86667	3	4	5	4	4	3	4	2	3	3	2	3	3	3	4	3	2.88889
1	2	1								4	5	5	80		5	4	4	5	5	4	4	5	5	5	5	5	4	4	5	4.6	5	5	4	4	4	4	4.2	2	2	2	1	1	1	1	2	1	1.44444
2	2	1								4	5	5	80		5	5	4	5	5	3	4	5	4	3	3	4	3	4	3	4	5	4	5	4	5	5	4.6	1	2	2	1	1	1	1	1	1	1.22222
1	1	2								3	2	2	6		2	2	4	4	4	3	2	2	2	3	3	2	4	4	4	3	4	4	4	4	4	4	4	3	2	2	4	4	2	2	3	2	2.66667
1	1	2								2	2	3	6		3	3	3	3	4	4	3	3	3	4	3	3	3	5	4	3.4	5	5	5	5	5	5	5	2	3	4	3	3	3	3	3	2	2.88889
1	2	2								3	3	5	30		2	3	4	2	3	3	2	2	4	4	3	3	2	2	3	2.8	4	3	3	3	3	3	3	3	3	3	1	1	3	2	1	2	2.11111
2	1	2								3	4	4	36		2	4	4	4	4	2	2	2	3	2	3	3	4	4	2	3	1	2	2	3	2	3	2.4	2	3	3	3	4	3	4	2	4	3.11111
2	2	3								2	2	2	4		3	2	3	2	2	2	2	2	3	2	2	1	2	3	1	2.13333	4	4	4	4	4	2	3.6	3	2	3	2	2	3	4	3	4	2.88889
1	1	2								4	5	5	80		4	3	4	3	5	3	3	3	4	3	3	3	4	3	3	3.4	4	5	4	3	5	4	4.2	1	1	1	1	1	1	1	1	2	1.11111
2	1	3								5	3	4	40		4	5	5	5	4	4	5	5	5	4	5	5	5	5	5	4.73333	3	5	4	3	3	4	3.8	1	1	1	2	2	1	1	1	2	1.33333
2	1	2								5	5	3	60		3	5	3	5	3	5	3	4	4	5	3	3	3	4	5	3.86667	3	3	3	3	3	5	3.4	1	1	1	2	1	1	1	1	1	1.11111
1	2	2								5	5	5	100		5	5	4	5	5	5	5	5	5	5	5	4	4	5	4	4.73333	5	5	3	5	5	3	4.2	4	4	3	3	4	3	3	3	2	3.22222
2	1	3								4	4	4	48		5	5	4	4	5	4	4	4	5	4	5	5	4	5	5	4.53333	4	5	5	5	5	5	5	1	1	1	2	2	1	2	2	1	1.44444
1	2	3								5	3	4	40		4	2	3	2	3	3	4	3	4	3	3	4	2	4	2	3.06667	4	2	3	4	3	3	3	2	2	1	2	1	3	3	1	1	1.77778
1	2	2								2	3	3	12		5	5	5	5	5	5	5	5	5	4	5	5	5	5	5	4.93333	3	3	3	3	3	5	3.4	1	1	1	1	3	1	1	3	1	1.44444
1	2	3								3	2	3	9		3	3	3	3	5	5	5	4	4	5	3	5	5	5	3	4.06667	3	3	2	3	3	2	2.6	1	1	1	3	1	1	1	1	2	1.33333
2	2	1								1	1	2	0		3	3	2	3	1	2	2	2	2	2	1	1	2	2	1	1.93333	2	2	4	3	2	2	2.6	4	4	2	3	3	4	3	4	4	3.44444
2	1	1								3	4	4	36		4	4	2	2	2	2	4	2	3	2	2	2	3	3	2	2.6	2	4	3	4	4	2	3.4	4	4	5	4	5	4	4	5	4	4.33333
2	1	1								5	4	4	60		5	5	5	4	5	5	5	5	5	5	4	5	5	5	4	4.8	4	4	4	5	5	4	4.4	2	2	1	2	1	1	2	2	2	1.66667
2	1	3								4	4	3	36		2	4	2	2	2	2	2	2	2	2	2	2	2	2	2	2.13333	3	3	1	1	2	2	1.8	4	4	4	4	4	3	4	4	2	3.66667
1	2	3								4	2	2	8		2	4	4	2	3	4	4	4	3	4	4	4	4	2	4	3.46667	4	4	3	4	2	4	3.4	5	4	4	4	4	5	4	4	4	4.22222
1	2	3								5	5	5	100		4	5	3	5	5	5	5	5	5	5	5	5	4	5	3	4.6	3	2	3	3	2	2	2.4	2	3	2	2	3	1	1	3	1	2
2	2	2								5	4	5	75		5	5	4	4	5	5	5	4	4	5	4	5	5	5	4	4.6	5	5	4	5	5	5	4.8	2	2	2	2	2	2	1	2	2	1.88889
1	2	2								5	4	5	75		5	5	4	4	5	5	4	5	5	5	4	5	4	5	5	4.66667	4	3	4	5	5	5	4.4	3	1	2	1	1	1	3	2	3	1.88889
2	1	2								3	5	5	60		5	5	5	5	4	5	3	3	5	5	5	3	4	5	4	4.4	3	4	4	4	3	3	3.6	3	1	2	3	3	2	1	2	3	2.22222
2	2	2								5	4	3	45		5	5	5	5	5	5	5	5	4	5	5	4	5	5	5	4.86667	5	5	5	5	5	4	4.8	2	2	1	3	1	3	3	3	3	2.33333
1	2	2								3	3	3	18		4	4	3	5	5	3	4	5	4	4	5	4	3	4	3	4	3	2	4	4	2	3	3	2	3	2	2	2	2	2	3	2	2.22222
2	2	2								5	3	4	40		5	4	5	5	5	5	5	5	5	4	5	5	5	5	5	4.86667	3	5	3	5	5	5	4.6	2	1	2	1	2	1	3	1	1	1.55556
2	2	2								2	4	3	18		5	5	5	5	5	5	5	5	5	4	5	5	3	5	4	4.73333	3	5	5	3	5	5	4.6	3	3	4	3	4	4	3	3	3	3.33333
2	2	3								3	5	5	60		5	5	5	4	5	5	5	5	5	5	5	5	5	5	4	4.86667	5	5	5	4	5	5	4.8	1	1	1	1	2	1	2	1	1	1.22222
2	2	2								2	4	3	18		2	2	1	2	2	2	3	3	3	2	2	2	3	2	2	2.2	3	4	2	2	2	3	2.6	3	2	2	2	1	3	2	2	2	2.11111
1	2	2								2	2	4	8		4	4	2	4	3	4	2	4	3	3	3	2	4	4	2	3.2	3	4	4	2	3	4	3.4	4	4	4	4	3	5	3	4	5	4
2	2	2								2	1	2	0		5	5	4	4	4	3	5	5	4	4	4	4	4	4	4	4.2	4	4	4	4	2	4	3.6	2	2	2	3	2	3	2	2	3	2.33333

## Sheet: Sheet2
tydl	zn	shmyd	yy
64	4	3.2	2.77778
100	4.66667	5	1
100	4.4	3.6	1.55556
100	3.86667	4	1.66667
100	4.06667	4.6	1.33333
27	3.33333	3.2	3.33333
60	4.8	4.6	2.11111
45	4	5	1.22222
18	3	3.2	1.77778
100	3.86667	4.6	3.33333
100	5	5	1
100	4.73333	5	1
30	4.8	4.4	3
24	3.26667	3.6	2.44444
48	1.8	2.8	2.88889
0	3.33333	1.6	3.22222
8	4.6	2.6	1.66667
8	3.2	4	2.77778
100	3.93333	3.8	1
60	3.13333	3.4	3.33333
48	5	4.8	1.44444
6	4.73333	3.8	2.66667
100	4.6	4	2.55556
18	3.6	3.4	2.88889
60	4.66667	3	1.11111
8	3.2	3.6	3
75	3.66667	4.8	2.77778
8	4.06667	4	2.66667
18	3.33333	4.2	3.22222
36	3.6	3.8	1.55556
60	3.86667	2	3.33333
0	3.06667	4.2	2
0	3.6	3	1.77778
36	3.66667	4	2.44444
24	3.33333	4.4	1.11111
64	4.06667	5	1
36	4.53333	3.4	3.11111
30	3.73333	4.8	2.33333
6	3.2	2.8	3.33333
48	2.2	3.6	1.66667
18	3.86667	3.2	1.88889
48	1.93333	3.4	4
18	3.73333	2.8	2.66667
60	4.4	4	2.66667
24	3.6	3.8	2.88889
36	4.26667	3.8	3
30	4.4	2.8	1
18	3.8	4.2	3
45	3.4	3	2
8	3.13333	1.6	2.11111
64	4.4	5	1.11111
0	3.2	3.6	2.88889
12	4	4.8	1.22222
48	1.66667	4.6	3.66667
12	3.4	4	3
24	3.46667	2.2	3.77778
100	4.66667	3.2	1.22222
100	3.8	4.6	2.22222
100	4.53333	4.4	1.66667
24	3.93333	3.2	3
18	4.46667	3	2.11111
30	2.73333	2.2	3.22222
24	4	3.4	1.22222
24	3.93333	3	2.11111
50	4.53333	4.4	1.22222
24	3.2	3.4	2
100	4.46667	3	1.55556
48	5	5	1.55556
60	1.66667	3.8	1.66667
36	3.13333	1.8	3.55556
2	2.66667	2.6	1.88889
32	3.33333	3.8	4
8	3.33333	3.6	4
75	4.73333	4.4	1.22222
60	3.8	3.8	1.22222
48	2.26667	2.4	3.33333
12	2.53333	4.2	2.55556
50	4	4.8	2.77778
12	4.13333	4	3.44444
12	3	3.6	1
40	2.53333	3	3.77778
30	3.86667	5	1.22222
100	5	5	1.44444
0	4.13333	2.2	1.88889
100	1.73333	3	2.55556
36	4.73333	5	1
12	3.06667	3.8	2.66667
18	3.06667	4.6	3
8	2.73333	3.4	3.11111
75	1.8	3	4.22222
36	2.33333	3.4	4.11111
24	1.93333	3.8	3.33333
27	3.8	4.6	1.33333
24	3.66667	2.6	2.44444
24	2.93333	4.4	2.88889
100	5	5	1
48	2.66667	3.2	2.33333
75	5	4.6	2.33333
60	2.93333	4.4	3.22222
18	4.73333	4.4	1.77778
6	3.66667	3.6	1
16	4.06667	2	1.77778
48	3.33333	3.2	2.11111
100	2.93333	3.4	1.22222
50	4.86667	4	2.11111
12	3.73333	4	2.77778
100	4.86667	5	1.33333
100	4.4	4.6	2.44444
36	2.46667	2.6	2.22222
45	3.53333	3.6	3.11111
27	2.6	3.6	1.11111
60	4.06667	5	1.22222
36	4.46667	4.6	1
6	4	3.2	3.66667
18	4.13333	4.4	1.22222
64	4.13333	4.8	1.77778
75	3.73333	4.8	1.22222
80	2.73333	3.4	3.33333
18	4.33333	3.2	3
4	2.66667	3.4	3.11111
75	4.53333	4.2	1.11111
40	3.93333	2.6	2
12	2.33333	4	2.44444
100	2.6	3.2	3.11111
32	4.46667	4.4	1.33333
2	2.53333	1.8	3.88889
36	3.33333	2.6	3.11111
48	2.33333	3.8	2
8	3.06667	3.8	3.11111
9	4.2	3.2	3
40	4	2.6	3.11111
100	4.4	4.6	2.44444
50	4.46667	4.4	3.33333
45	4.26667	5	1.77778
9	3	4	2.33333
24	3.53333	4.6	1.66667
18	4.66667	5	2.55556
24	4.26667	4.2	2.22222
100	5	5	1
24	4.8	3.2	3
100	4.6	5	1
12	2.6	4.6	2.88889
100	4.93333	4	1.22222
36	2.13333	3.4	1.88889
36	4.73333	4	1
24	3.6	3.4	2.77778
75	2.8	5	2.44444
27	4	4.8	2.11111
12	2.73333	4.6	1.77778
16	2.53333	3.6	3.55556
0	2.6	3	2.44444
12	3.73333	4.8	1.22222
100	5	5	1
75	4.66667	5	1.22222
12	2.46667	3.6	3.22222
80	4.93333	3	2.88889
48	1.86667	2	2.11111
60	3.4	3.8	3
100	4.33333	4.8	3
100	3.53333	4	2.11111
36	4.73333	4.8	1.33333
24	3.73333	4.8	1.11111
100	5	5	1
6	3.13333	4.4	2.88889
12	4	3.2	1.77778
36	4.8	5	3.22222
100	4.46667	4.2	1.77778
24	3.93333	3.4	3.33333
60	4.4	5	1.55556
100	5	5	1
18	4.46667	4	3
12	3.73333	3.2	3
6	2.53333	2.8	2.22222
24	3.93333	3.8	3.88889
80	4.73333	4.4	2.22222
80	4.93333	4.8	2.33333
45	2.93333	4	1.11111
12	3.6	4.2	3.88889
27	4.13333	2.4	3
36	3.66667	3	3.11111
18	3.73333	3.2	2
9	4.2	4.2	2.11111
80	4.8	3.4	2.44444
64	2.46667	4.2	3
18	3.66667	4.8	3.22222
80	3.06667	3.6	3.22222
24	2.93333	4.4	2.88889
80	4.46667	4.8	1.44444
100	5	5	1
24	2.8	2.2	2.77778
24	3.2	3.8	2.77778
80	4.4	3.8	1
24	4	3.2	2.33333
36	3.6	4.2	4.22222
80	4.86667	4.8	1.55556
18	3.2	4.8	3.22222
60	3.2	5	1.11111
80	4.8	4.2	1.44444
18	2.73333	2.8	2
8	3.93333	2.6	2.55556
24	4.26667	5	2.22222
100	5	5	1
8	3.73333	3.4	2.44444
24	3.86667	3.8	2.66667
100	4.46667	4	1.66667
100	5	5	1
100	4.4	5	2.33333
12	4.26667	2	2.33333
24	5	3.6	2.33333
32	2.13333	2.8	3.88889
36	2.46667	2.4	2.77778
12	3.2	4.8	2.88889
6	3.13333	4	2.33333
48	3.53333	2	2.22222
60	4.8	4.8	1.55556
100	5	5	1
80	4.53333	3.4	2.77778
75	4.06667	3.2	1.66667
45	4.13333	2.8	2.33333
100	5	5	1
0	3.33333	4	3
9	4.26667	5	2.11111
6	4.06667	3.6	2
60	4.8	2.8	1.33333
30	3.66667	5	1.22222
0	4.2	3.4	3.77778
30	3.73333	3	3.22222
4	2.26667	3.6	2.44444
36	3.66667	3.2	3.33333
27	3.53333	4.8	1.33333
48	3.13333	3.4	2
36	2	3.4	2.11111
100	3.93333	5	1
80	3.86667	4.8	1.33333
6	2.8	4	4.22222
60	4.8	4.2	1
4	2.93333	3.6	3
48	4.66667	3.2	1.66667
16	3.73333	2.2	2.44444
80	4.86667	4.6	2.33333
16	3	4	3
60	4.53333	4.4	1.22222
18	3.46667	3.8	2.11111
40	4.2	4	3.55556
18	4.46667	3.6	1.55556
18	2.13333	3	2.44444
45	2.86667	4.6	2.77778
48	2.26667	2.6	2
45	3.66667	2.4	1.66667
24	2	3.4	3.22222
24	4.4	4.6	1.44444
36	3.06667	4.8	3.11111
24	4.8	4	1.11111
100	4.66667	5	1.77778
12	2.8	2.2	2.55556
75	4.13333	3.4	3.44444
6	2.53333	4	2.33333
8	2.2	2.6	2.88889
16	2.8	2.4	3.11111
100	5	5	1
18	3.8	1.4	2.66667
48	2.13333	4.2	3.22222
100	3.8	4	2.44444
8	1.73333	3.8	2.33333
18	4.86667	3	1
27	3.46667	4.6	3.44444
100	4	4	1.66667
100	4.8	4.8	2.33333
48	3.93333	3.4	1.11111
18	4.8	5	1.44444
48	3.46667	2.8	3.33333
18	4.8	4.2	1.11111
50	3.73333	2.8	2.55556
32	2.6	2.8	2
60	4.26667	4.8	1
8	4.06667	3	2.66667
32	3.06667	3.2	2.66667
80	4.13333	4.8	2.22222
27	4.6	4.8	1.22222
24	2.93333	3.4	2.88889
18	3.8	2.8	1.77778
80	4	2.6	4.22222
24	2.93333	2.4	3
80	4.26667	4.8	1.44444
0	3.26667	3.6	2.11111
3	4.2	2.4	2.88889
30	3	4	1.11111
2	4	3	3.11111
36	5	5	1.66667
0	3.46667	3.8	2.77778
75	4.93333	4.8	1.44444
48	3.26667	1.8	3.66667
16	2	4.2	2.22222
48	2.73333	2.2	3.55556
50	3.93333	3.4	3
60	4.46667	4	1.11111
12	3.8	3.6	2.88889
36	2.46667	2.4	3.22222
30	3.6	3	2.33333
12	2.66667	2.4	2.44444
18	3.6	3	2.55556
60	4.13333	4.8	1.11111
80	2.66667	2.6	1.77778
36	2.93333	4.6	1.33333
18	4.66667	4.2	2.33333
36	4.46667	4.8	1
18	3.6	3.8	2.33333
36	2.93333	2.8	1.33333
100	4.93333	3.8	1.66667
60	3	5	1.88889
24	2.73333	2	2.66667
100	4.86667	4.8	2
24	4.73333	3.2	3.11111
100	4.46667	3.8	1.44444
48	5	4.6	1.88889
4	2.93333	4.6	2
75	4.4	5	1.55556
100	4.93333	5	2.22222
18	2.8	5	1.66667
16	3.2	3.6	3.22222
36	3.13333	2.4	2
18	3.13333	3.4	3.55556
64	4.06667	4.4	3.22222
32	3.53333	3	1.77778
50	4.8	4.6	1.33333
24	4	4.8	1.77778
30	4.8	4	1.44444
24	3.13333	3.2	1.66667
4	3.33333	4	3.44444
1	2.2	2.4	3.55556
16	3.4	3.6	3.55556
75	5	4.2	1.66667
24	3.66667	4.6	1.66667
100	4.6	4.6	2.11111
8	1.86667	3.6	2.88889
18	3.13333	3.2	2.33333
100	4.93333	5	2.66667
16	3.13333	3.2	4
8	3.33333	2.2	2.55556
24	2.73333	4.2	2.88889
60	3.66667	4.2	1.88889
100	5	5	1
60	3.53333	3.6	1.33333
48	2.73333	4.4	3.33333
36	4.4	4	1.55556
36	4.13333	2.6	2.22222
4	2.46667	3.6	2.77778
45	3.93333	4.2	2.22222
64	3.6	4.2	1.88889
12	4.73333	3.4	3.22222
12	3	4.2	3.11111
45	3.86667	2	3.11111
8	3.86667	1.8	1.66667
80	4.4	3.4	2.55556
8	3.86667	3.2	2.88889
80	3	4.2	1.22222
80	3.8	5	1.11111
8	2.86667	4.2	2.77778
12	3.73333	3.4	3
75	3.06667	2.8	2.44444
64	4.2	3.6	1.88889
60	4.86667	5	2
64	2.73333	2.2	2.66667
4	2.86667	3.6	2.77778
36	1.8	3.6	3.55556
75	3.66667	2.8	1.33333
24	2.73333	3.8	2
60	2.8	4	3.11111
60	2.06667	3.4	4.11111
48	2.93333	3.4	2.33333
18	2.73333	4.6	2.44444
8	3.46667	3.6	1.22222
48	4.86667	4.4	1.44444
12	3.13333	3.4	1.88889
18	4.93333	3.2	2.77778
18	4.4	3.8	2.66667
12	2.86667	3.6	2.55556
60	2.86667	3.8	3.88889
100	4.6	4.6	1.22222
27	2.2	2.4	3.22222
40	3.53333	4.4	2.11111
30	2.6	3	1.88889
80	4.8	3.8	1.77778
36	2.93333	4.2	3.11111
24	4.13333	3.4	3.77778
48	4	3.8	2.22222
9	3.26667	4.2	3
45	5	4	1.22222
100	4.06667	4.6	2.88889
36	3.53333	3.4	2.66667
48	1.86667	3	3.44444
18	4.06667	3	2.33333
75	3.93333	5	1.33333
48	4.2	3.8	2.55556
16	3.46667	2.2	3
36	4.8	4.2	2.66667
48	3.06667	2.8	3.44444
100	4.73333	4.4	1.33333
18	2.86667	3.2	2.66667
80	4.8	4.8	1.88889
12	3.86667	3.2	2.11111
36	3.86667	3.6	4.11111
30	2.73333	3.6	2.33333
48	2.73333	4.6	2.66667
40	3.6	3.8	3.11111
32	2.66667	2.6	1.77778
64	3.46667	2	4.11111
80	3.6	4.8	2.11111
100	4.4	4	1.55556
40	2.73333	4.8	1.77778
40	3.33333	2.8	3.11111
64	3.6	4.8	1
9	2.2	3.4	1.55556
36	3.33333	2.6	1.33333
100	5	5	1
30	4.53333	5	1.55556
8	2.6	4	2
12	2.4	2.4	1.66667
24	3.13333	3.4	4
60	3	2.6	2.33333
16	4	3.8	1.11111
16	3.33333	3.2	2.55556
60	4.86667	4.6	1.22222
6	3.8	2.8	4
24	3.26667	2	2.11111
60	2.26667	2.8	3.55556
36	1.73333	3.8	4
12	4.86667	4.2	2
100	4.73333	4.6	1.77778
45	3.6	3.4	3.11111
48	3.06667	4.4	1.44444
30	3.86667	5	2.33333
36	2.8	3.4	1.33333
0	3.53333	3.4	2.55556
80	4.2	3	1.66667
4	3.86667	2.2	3.88889
0	2.06667	1.2	2
24	3.4	4.4	2.66667
16	3.93333	2.2	4.22222
18	3.46667	4.2	1.11111
100	5	5	1
18	3	5	3.33333
4	3.4	3.2	2.22222
32	1.93333	3.4	3.44444
4	1.73333	4	2
24	4.66667	2.8	2.77778
27	4.33333	3.8	1
45	3.6	3.4	3.11111
100	4.8	4.4	2
75	3.53333	4	2
48	3.8	3.8	1.33333
30	4.66667	5	3.33333
45	4.73333	3	1.22222
100	2.86667	3	3.22222
8	2.53333	3	3.22222
100	4.73333	3.2	1.77778
36	2.73333	3.8	1.88889
60	3.73333	2.8	3
36	3.2	4.4	1.11111
4	4.2	3.6	4.22222
100	5	5	1
48	4.6	5	1.66667
50	4.06667	4.8	3
100	5	5	1.55556
8	2.33333	2.4	1.66667
2	3.8	3	2.55556
80	3.8	4.8	1
24	3.33333	2.4	1.77778
32	4.13333	1.8	2.77778
24	3.4	2.8	2.66667
32	2.86667	3	2.88889
48	3.2	4.8	2.11111
36	3.86667	2.8	2.33333
4	2.53333	3	1.88889
100	4.4	4.6	1.55556
4	3.86667	4	2.88889
80	4.6	4.2	1.44444
80	4	4.6	1.22222
6	3	4	2.66667
6	3.4	5	2.88889
30	2.8	3	2.11111
36	3	2.4	3.11111
4	2.13333	3.6	2.88889
80	3.4	4.2	1.11111
40	4.73333	3.8	1.33333
60	3.86667	3.4	1.11111
100	4.73333	4.2	3.22222
48	4.53333	5	1.44444
40	3.06667	3	1.77778
12	4.93333	3.4	1.44444
9	4.06667	2.6	1.33333
0	1.93333	2.6	3.44444
36	2.6	3.4	4.33333
60	4.8	4.4	1.66667
36	2.13333	1.8	3.66667
8	3.46667	3.4	4.22222
100	4.6	2.4	2
75	4.6	4.8	1.88889
75	4.66667	4.4	1.88889
60	4.4	3.6	2.22222
45	4.86667	4.8	2.33333
18	4	3	2.22222
40	4.86667	4.6	1.55556
18	4.73333	4.6	3.33333
60	4.86667	4.8	1.22222
18	2.2	2.6	2.11111
8	3.2	3.4	4
0	4.2	3.6	2.33333
